# Supplementary material for: Taxonomic revision of Russula subsection Amoeninae from South Korea
Source: MycoKeys. 2020 Nov 9;75:1–29. doi: 10.3897/mycokeys.75.53673 (PMC7669817; doi:10.3897/mycokeys.75.53673)
Supplement: XML Treatment for Russula bella [file mycokeys.75.53673-treatment1.xml]

<!DOCTYPE tp:taxon-treatment
  PUBLIC "-//TaxonX//DTD Taxonomic Treatment Publishing DTD v0 20100105//EN" "tax-treatment-NSO.dtd">
<tp:taxon-treatment xmlns:tp="http://www.plazi.org/taxpub"><tp:treatment-meta><kwd-group><label>Taxon classification</label><kwd><named-content xmlns:xlink="http://www.w3.org/1999/xlink" content-type="kingdom">Fungi</named-content></kwd><kwd><named-content xmlns:xlink="http://www.w3.org/1999/xlink" content-type="order">Russulales</named-content></kwd><kwd><named-content xmlns:xlink="http://www.w3.org/1999/xlink" content-type="family">Russulaceae</named-content></kwd></kwd-group><mixed-citation publication-type="journal"><person-group><name><surname>Wisitrassameewong</surname><given-names>Komsit</given-names></name><name><surname>Park</surname><given-names>Myung Soo</given-names></name><name><surname>Lee</surname><given-names>Hyun</given-names></name><name><surname>Ghosh</surname><given-names>Aniket</given-names></name><name><surname>Das</surname><given-names>Kanad</given-names></name><name><surname>Buyck</surname><given-names>Bart</given-names></name><name><surname>Looney</surname><given-names>Brian P.</given-names></name><name><surname>Caboň</surname><given-names>Miroslav</given-names></name><name><surname>Adamčík</surname><given-names>Slavomír</given-names></name><name><surname>Kim</surname><given-names>Changmu</given-names></name><name><surname>Kim</surname><given-names>Chang Sun</given-names></name><name><surname>Lim</surname><given-names>Young Woon</given-names></name></person-group><article-title>Taxonomic revision of <tp:taxon-name><tp:taxon-name-part taxon-name-part-type="genus" reg="Russula">Russula</tp:taxon-name-part> <tp:taxon-name-part taxon-name-part-type="infraspecific-rank">subsection</tp:taxon-name-part> <tp:taxon-name-part taxon-name-part-type="subsection" reg="Amoeninae">Amoeninae</tp:taxon-name-part></tp:taxon-name> from South Korea</article-title><source>MycoKeys</source><day>09</day><month>11</month><year>2020</year><volume>75</volume><fpage>1</fpage><lpage>29</lpage><pub-id pub-id-type="doi">10.3897/mycokeys.75.53673</pub-id></mixed-citation></tp:treatment-meta><tp:nomenclature><tp:taxon-name><object-id xmlns:xlink="http://www.w3.org/1999/xlink" content-type="arpha" xlink:type="simple">01ADF8C7-693F-504F-91A2-3BAB8ABB498B</object-id>
            <tp:taxon-name-part taxon-name-part-type="genus" reg="Russula">Russula</tp:taxon-name-part>
            <tp:taxon-name-part taxon-name-part-type="species" reg="bella">bella</tp:taxon-name-part>
          </tp:taxon-name><tp:taxon-authority>Hongo, Memoirs of Shiga University 18:50 (1968)</tp:taxon-authority><xref ref-type="fig" rid="F3">Figs 3A, B</xref><xref ref-type="fig" rid="F4">, 4A, B</xref><xref ref-type="fig" rid="F5">, 5</xref></tp:nomenclature><tp:treatment-sec sec-type="diagnosis" id="SECID0EL4CI"><title>Diagnosis.</title><p><bold>Pileus</bold> medium-sized, 20–50 mm diam., plano-convex to convex when young, applanate with depressed center to infundibuliform when mature, often lobate, margin with short striation, sometimes cracking in age; cuticle smooth, pruinose, viscid and shiny when wet, cuticle peeling approximately to half of the pileus radius or sometimes almost to the center, color variable, typically darker at the disk, greyish red (11D5), brownish violet (11D6) to bluish red (12A6-A8, 12B7), few with yellowish brown spots, margin pink (11A5) to greyish rose (11B5). <bold>Lamellae</bold> 2–3 mm deep, brittle, adnate, approximately 11–19 per cm near the pileus margin, moderately distant to crowded, yellowish white to pale cream; lamellulae absent; edge entire and concolorous. <bold>Stipe</bold> 17–34 × 5–9 mm, centrally attached or eccentric, cylindrical to slightly tapered towards the base, surface dry, longitudinally striate, whitish with a pinkish flush; solid when young, becoming hollow in age. <bold>Context</bold> 1–3 mm thick near the stipe, white, unchanging after cutting, turning greenish with FeSO<sub>4</sub>, turning quickly yellow with KOH, pale violet with PDAB; taste mild; odor slightly fruity. <bold>Spore print</bold> pale cream to white.</p><p><bold>Basidiospores</bold> (n = 60, 3, 3) (6–)6.5–7.1–7.7(–8.8) × (5–)5.3–5.7–6(–6.6) µm, broadly ellipsoid, Q = (1.11–)1.17–1.25–1.33(–1.49), ornamentation thin, 0.4–1 µm high ridges forming an incomplete reticulum (2–7 in a 3 µm circle) with some dispersed isolated warts (0–2 warts in a 3 µm circle), suprahilar spot not amyloid, smooth. <bold>Basidia</bold> (25.1–)30–35.3–40.5(–48) × (7–)8.5–9.4–10.5(–11.5) µm, 4-spored, narrowly clavate, with guttate or granular contents. <bold>Basidiola</bold> (27.3–)28.4–32–35.5(–41.7) × (8.1–)8.7–9.4–10.3(–10.6) µm, narrowly clavate, with guttate or granular contents. <bold>Hymenial cystidia on lamellae sides</bold> inconspicuous, widely dispersed, up to 100 per mm<sup>2</sup>, (37.5–)52–63.5–75(–90) × (5.5–)7.5–9–10.5(–11.5) µm, clavate to subcylindrical, originating from subhymenium, apically obtuse, thick-walled with walls up to 0.8 µm; contents optically empty, negative in sulfovanillin. <bold>Lamellar edge</bold> with dispersed basidia, true gloeocystidia (with differentiated contents) absent; marginal cells very abundant, resembling terminal cells in the pileus, typically narrowly lageniform or subulate (24–)38.5–50.8–63(–83) × (4–)5.5–6.8–7.5(–9.5) µm; shorter clavate to subcylindrical with obtuse apex present, (9–)12.5–15.7–18.5(–23.5) × (3.5–)4.5–5.7–7(–7.5) µm. <bold>Pileipellis</bold> orthochromatic in Cresyl blue, trichoderm, sharply delimited from the underlying context, 280‒400 µm thick, with a well-defined, gelatinized, 150‒200 µm thick suprapellis of ascending or erect hyphal terminations forming a trichoderm, subpellis 130–200 µm thick, dense, horizontally oriented, sldender and gelatinized hyphae; acid-resistant incrustrations absent. Hyphal terminations near the pileus margin unbranched, often slightly flexuous, either long and attenuated or subcylindrical and obtuse, the attenuated ones more abundant, with terminal cells (20.5–)47–61.4–76(–85) × (3.5–)5–5.9–7(–8) µm, subulate or narrowly lageniform, rarely fusiform, apically acute to subacute, thin-walled, usually followed by 1–2 shorter and often more inflated cells before the branching; subcylindrical ones shorter, with terminal cells (7.5–)33.5–51.2–69(–107.5) × (2–)3.5–4.7–6(–7) µm, frequently originate from branched cells, sometimes with one shorter unbranched subterminal cell. Hyphal termination near the pileus center also dimorphous, the attenuated ones with terminal cells (10.5–)18.5–50.5–82.5(–104.5) × (3.5–)4.5–6.0–7.5(–10) µm, mainly subulate, occasionally narrowly fusiform, apically acute and sometimes acute-pointed, often with thickened walls (up to 0.8 µm), shorter cylindrical hyphae with terminal cells (9–)12.5–18.6–24.5(–32) × (2.5–)3–4–5(–6) µm; followed by 1–3 unbranched shorter cells, subterminal cells not usually not distinctly wider. <bold>Pileocystidia</bold> absent. Cystidioid or oleipherous hyphae in subpellis or context absent.</p></tp:treatment-sec><tp:treatment-sec sec-type="ecology" id="SECID0EP5CI"><title>Ecology.</title><p>gregarious to scattered on soil in mixed forest with <italic><tp:taxon-name><tp:taxon-name-part taxon-name-part-type="genus" reg="Quercus">Quercus</tp:taxon-name-part> <tp:taxon-name-part taxon-name-part-type="species" reg="aliena">aliena</tp:taxon-name-part></tp:taxon-name></italic>, <italic><tp:taxon-name><tp:taxon-name-part taxon-name-part-type="genus" reg="Pinus">Pinus</tp:taxon-name-part> <tp:taxon-name-part taxon-name-part-type="species" reg="densiflora">densiflora</tp:taxon-name-part></tp:taxon-name></italic>, and <italic><tp:taxon-name><tp:taxon-name-part taxon-name-part-type="genus" reg="Populus">Populus</tp:taxon-name-part></tp:taxon-name></italic> sp.</p></tp:treatment-sec><tp:treatment-sec sec-type="material" id="SECID0ES6CI"><title>Studied materials.</title><p>South Korea. Jeollanam-do, Haenam-gun, Mt. Duryun, 614 m elev., <named-content xmlns:xlink="http://www.w3.org/1999/xlink" content-type="dwc:verbatimCoordinates" xlink:type="simple"><named-content content-type="geo-json" specific-use="{&#34;type&#34;:&#34;Point&#34;,&#34;coordinates&#34;:[126.618611,34.456667]}" id="NCID0E26CI" xlink:type="simple">34°27'24"N, 126°37'07"E</named-content></named-content>, Yang Seop Kim, 5 September 1985, HCCN1457A (<abbrev xmlns:xlink="http://www.w3.org/1999/xlink" content-type="institution" xlink:title="Herbarium Conservation Center of the National Academy of Agricultural Science" id="ABBRID0EAADI" xlink:type="simple">HCCN</abbrev>!); Chungcheongbuk-do, Danyang-gun, Mt. Sobaek, 790 m elev., <named-content xmlns:xlink="http://www.w3.org/1999/xlink" content-type="dwc:verbatimCoordinates" xlink:type="simple"><named-content content-type="geo-json" specific-use="{&#34;type&#34;:&#34;Point&#34;,&#34;coordinates&#34;:[128.443056,36.958056]}" id="NCID0EIADI" xlink:type="simple">36°57'29"N, 128°26'35"E</named-content></named-content>, Soon Ja Seok, 13 July 2007, HCCN15410 (<abbrev xmlns:xlink="http://www.w3.org/1999/xlink" content-type="institution" xlink:title="Herbarium Conservation Center of the National Academy of Agricultural Science" id="ABBRID0ENADI" xlink:type="simple">HCCN</abbrev>!); Gyeonggi-do, Suwon-si, Seonggyungwan University, 58 m elev., <named-content xmlns:xlink="http://www.w3.org/1999/xlink" content-type="dwc:verbatimCoordinates" xlink:type="simple"><named-content content-type="geo-json" specific-use="{&#34;type&#34;:&#34;Point&#34;,&#34;coordinates&#34;:[126.972778,37.295000]}" id="NCID0EVADI" xlink:type="simple">37°17'42"N, 126°58'22"E</named-content></named-content>, Soon Ja Seok, 1 August 2008, HCCN16735 (<abbrev xmlns:xlink="http://www.w3.org/1999/xlink" content-type="institution" xlink:title="Herbarium Conservation Center of the National Academy of Agricultural Science" id="ABBRID0E1ADI" xlink:type="simple">HCCN</abbrev>!); Gangwon-do, Wonju-si, 275 m elev., <named-content xmlns:xlink="http://www.w3.org/1999/xlink" content-type="dwc:verbatimCoordinates" xlink:type="simple"><named-content content-type="geo-json" specific-use="{&#34;type&#34;:&#34;Point&#34;,&#34;coordinates&#34;:[127.909722,37.333056]}" id="NCID0ECBDI" xlink:type="simple">37°19'59"N, 127°54'35"E</named-content></named-content>, Soon Ja Seok, 6 August 2008, HCCN16818 (<abbrev xmlns:xlink="http://www.w3.org/1999/xlink" content-type="institution" xlink:title="Herbarium Conservation Center of the National Academy of Agricultural Science" id="ABBRID0EHBDI" xlink:type="simple">HCCN</abbrev>!); Gyeonggi-do, Suwon-si, Seonggyungwan University, 48 m elev., <named-content xmlns:xlink="http://www.w3.org/1999/xlink" content-type="dwc:verbatimCoordinates" xlink:type="simple"><named-content content-type="geo-json" specific-use="{&#34;type&#34;:&#34;Point&#34;,&#34;coordinates&#34;:[126.973333,37.291111]}" id="NCID0EPBDI" xlink:type="simple">37°17'28"N, 126°58'24"E</named-content></named-content>, Hye Yeong Choi, 5 August 2011, HCCN21655 (<abbrev xmlns:xlink="http://www.w3.org/1999/xlink" content-type="institution" xlink:title="Herbarium Conservation Center of the National Academy of Agricultural Science" id="ABBRID0EUBDI" xlink:type="simple">HCCN</abbrev>!); Daejeon-si, Yuseong-gu, 105 m elev., <named-content xmlns:xlink="http://www.w3.org/1999/xlink" content-type="dwc:verbatimCoordinates" xlink:type="simple"><named-content content-type="geo-json" specific-use="{&#34;type&#34;:&#34;Point&#34;,&#34;coordinates&#34;:[127.336944,36.396667]}" id="NCID0E3BDI" xlink:type="simple">36°23'48"N, 127°20'13"E</named-content></named-content>, Myung Soo Park, 31 July 2012, SFC20120731-02 (<abbrev xmlns:xlink="http://www.w3.org/1999/xlink" content-type="institution" xlink:title="Seoul National University Fungus Collection" id="ABBRID0EBCDI" xlink:type="simple">SFC</abbrev>!); Gyeongsangbuk-do, Ulleung-gun, Mt. Seonginbong, 420 m elev., <named-content xmlns:xlink="http://www.w3.org/1999/xlink" content-type="dwc:verbatimCoordinates" xlink:type="simple"><named-content content-type="geo-json" specific-use="{&#34;type&#34;:&#34;Point&#34;,&#34;coordinates&#34;:[130.869444,37.513889]}" id="NCID0EJCDI" xlink:type="simple">37°30'50"N, 130°52'10"E</named-content></named-content>, Seung-Yoon Oh, Won Ju Kim, Young Woon Lim, 14 August 2012, SFC20120814-23 (<abbrev xmlns:xlink="http://www.w3.org/1999/xlink" content-type="institution" xlink:title="Seoul National University Fungus Collection" id="ABBRID0EOCDI" xlink:type="simple">SFC</abbrev>!); Chungcheongnam-do, Seosan-si, Yonghyeon Natural Recreation Forest, 151 m elev., <named-content xmlns:xlink="http://www.w3.org/1999/xlink" content-type="dwc:verbatimCoordinates" xlink:type="simple"><named-content content-type="geo-json" specific-use="{&#34;type&#34;:&#34;Point&#34;,&#34;coordinates&#34;:[126.602778,36.764722]}" id="NCID0EWCDI" xlink:type="simple">36°45'53"N, 126°36'10"E</named-content></named-content>, Young Ju Min, Won Ju Kim, Hyun Lee, 10 October 2012, SFC20121010-06 (<abbrev xmlns:xlink="http://www.w3.org/1999/xlink" content-type="institution" xlink:title="Seoul National University Fungus Collection" id="ABBRID0E2CDI" xlink:type="simple">SFC</abbrev>!); Seoul, Gwanak-gu, Seoul National University, 103 m elev., <named-content xmlns:xlink="http://www.w3.org/1999/xlink" content-type="dwc:verbatimCoordinates" xlink:type="simple"><named-content content-type="geo-json" specific-use="{&#34;type&#34;:&#34;Point&#34;,&#34;coordinates&#34;:[126.949722,37.457222]}" id="NCID0EDDDI" xlink:type="simple">37°27'26"N, 126°56'59"E</named-content></named-content>, Komsit Wisitrassameewong, 31 July 2017, SFC20170731-02 (<abbrev xmlns:xlink="http://www.w3.org/1999/xlink" content-type="institution" xlink:title="Seoul National University Fungus Collection" id="ABBRID0EIDDI" xlink:type="simple">SFC</abbrev>!); ibid., 19 August 2017, SFC20170819-05 (<abbrev xmlns:xlink="http://www.w3.org/1999/xlink" content-type="institution" xlink:title="Seoul National University Fungus Collection" id="ABBRID0ENDDI" xlink:type="simple">SFC</abbrev>!).</p></tp:treatment-sec><tp:treatment-sec sec-type="comments" id="SECID0ESDDI"><title>Comments.</title><p><italic><tp:taxon-name><tp:taxon-name-part taxon-name-part-type="genus" reg="Russula">Russula</tp:taxon-name-part> <tp:taxon-name-part taxon-name-part-type="species" reg="bella">bella</tp:taxon-name-part></tp:taxon-name></italic> is morphological similar to <italic><tp:taxon-name><tp:taxon-name-part taxon-name-part-type="genus" reg="Russula">R.</tp:taxon-name-part> <tp:taxon-name-part taxon-name-part-type="species" reg="pseudoamoenicolor">pseudoamoenicolor</tp:taxon-name-part></tp:taxon-name></italic>, <italic><tp:taxon-name><tp:taxon-name-part taxon-name-part-type="genus" reg="Russula">R.</tp:taxon-name-part> <tp:taxon-name-part taxon-name-part-type="species" reg="punicea">punicea</tp:taxon-name-part></tp:taxon-name></italic>, and <italic><tp:taxon-name><tp:taxon-name-part taxon-name-part-type="genus" reg="Russula">R.</tp:taxon-name-part> <tp:taxon-name-part taxon-name-part-type="species" reg="violeipes">violeipes</tp:taxon-name-part></tp:taxon-name></italic>. <italic><tp:taxon-name><tp:taxon-name-part taxon-name-part-type="genus" reg="Russula">Russula</tp:taxon-name-part> <tp:taxon-name-part taxon-name-part-type="species" reg="pseudoamoenicolor">pseudoamoenicolor</tp:taxon-name-part></tp:taxon-name></italic> has a more vividly colored pileus and a larger basidiome and hymenial cystidia than those of <italic><tp:taxon-name><tp:taxon-name-part taxon-name-part-type="genus" reg="Russula">R.</tp:taxon-name-part> <tp:taxon-name-part taxon-name-part-type="species" reg="bella">bella</tp:taxon-name-part></tp:taxon-name></italic> (<xref ref-type="bibr" rid="B28">Hyde et al. 2016</xref>). <italic><tp:taxon-name><tp:taxon-name-part taxon-name-part-type="genus" reg="Russula">Russula</tp:taxon-name-part> <tp:taxon-name-part taxon-name-part-type="species" reg="punicea">punicea</tp:taxon-name-part></tp:taxon-name></italic> differs from <italic><tp:taxon-name><tp:taxon-name-part taxon-name-part-type="genus" reg="Russula">R.</tp:taxon-name-part> <tp:taxon-name-part taxon-name-part-type="species" reg="bella">bella</tp:taxon-name-part></tp:taxon-name></italic> in the shape of hymenial cystidia; the former has acute cystidia, whereas the latter has obtuse cystidia (<xref ref-type="bibr" rid="B15">Chiu 1945</xref>; <xref ref-type="bibr" rid="B27">Hongo 1968</xref>). <italic><tp:taxon-name><tp:taxon-name-part taxon-name-part-type="genus" reg="Russula">Russula</tp:taxon-name-part> <tp:taxon-name-part taxon-name-part-type="species" reg="violeipes">violeipes</tp:taxon-name-part></tp:taxon-name></italic> differs from <italic><tp:taxon-name><tp:taxon-name-part taxon-name-part-type="genus" reg="Russula">R.</tp:taxon-name-part> <tp:taxon-name-part taxon-name-part-type="species" reg="bella">bella</tp:taxon-name-part></tp:taxon-name></italic> in the yellowish to greenish smeared violet color of the pileus (<xref ref-type="bibr" rid="B32">Kränzlin 2005</xref>). Moreover, <italic>R <tp:taxon-name><tp:taxon-name-part taxon-name-part-type="genus" reg="Russula"/><tp:taxon-name-part taxon-name-part-type="species" reg="violeipes">violeipes</tp:taxon-name-part></tp:taxon-name></italic> has larger basidia (45–65 × 11–14 µm) and pleurocystidia (80–115 × 12–15 µm) than those of <italic><tp:taxon-name><tp:taxon-name-part taxon-name-part-type="genus" reg="Russula">R.</tp:taxon-name-part> <tp:taxon-name-part taxon-name-part-type="species" reg="bella">bella</tp:taxon-name-part></tp:taxon-name></italic> (<xref ref-type="bibr" rid="B32">Kränzlin 2005</xref>).</p></tp:treatment-sec><tp:treatment-sec><!--Section generated to contain objects referenced in tp:taxon-treatment.--><fig id="F3" position="float" orientation="portrait"><object-id xmlns:xlink="http://www.w3.org/1999/xlink" content-type="doi" xlink:type="simple">10.3897/mycokeys.75.53673.figure3</object-id><object-id xmlns:xlink="http://www.w3.org/1999/xlink" content-type="arpha" xlink:type="simple">36581DC1-9278-50EF-9914-CBD60D3374F7</object-id><label>Figure 3.</label><caption><p>Basidiomes of Korean <italic><tp:taxon-name><tp:taxon-name-part taxon-name-part-type="genus" reg="Amoeninae">Amoeninae</tp:taxon-name-part></tp:taxon-name></italic> from this study. <bold>A, B</bold><italic><tp:taxon-name><tp:taxon-name-part taxon-name-part-type="genus" reg="Russula">Russula</tp:taxon-name-part> <tp:taxon-name-part taxon-name-part-type="species" reg="bella">bella</tp:taxon-name-part></tp:taxon-name></italic> (A-SFC20170802-03, B-SFC20170819-05) <bold>C–E</bold><italic><tp:taxon-name><tp:taxon-name-part taxon-name-part-type="genus" reg="Russula">R.</tp:taxon-name-part> <tp:taxon-name-part taxon-name-part-type="species" reg="orientipurpurea">orientipurpurea</tp:taxon-name-part></tp:taxon-name></italic> (SFC20170819-08) <bold>F, G</bold><italic><tp:taxon-name><tp:taxon-name-part taxon-name-part-type="genus" reg="Russula">Russula</tp:taxon-name-part></tp:taxon-name></italic> sp. (SFC20160726-13). Scale bars: 20 mm.</p></caption><graphic xmlns:xlink="http://www.w3.org/1999/xlink" xlink:href="mycokeys-75-001-g003.jpg" position="float" orientation="portrait" xlink:type="simple" id="oo_473296.jpg"><uri content-type="original_file" xlink:type="simple">https://binary.pensoft.net/fig/473296</uri></graphic></fig><fig id="F4" position="float" orientation="portrait"><object-id xmlns:xlink="http://www.w3.org/1999/xlink" content-type="doi" xlink:type="simple">10.3897/mycokeys.75.53673.figure4</object-id><object-id xmlns:xlink="http://www.w3.org/1999/xlink" content-type="arpha" xlink:type="simple">4A5BE651-F092-542E-BCFC-EC77D27AC19E</object-id><label>Figure 4.</label><caption><p>Basidiospores with scanning electron microscopy images (<bold>A, C, E</bold>) and drawing images (<bold>B, D, F</bold>) <bold>A, B</bold><italic><tp:taxon-name><tp:taxon-name-part taxon-name-part-type="genus" reg="Russula">Russula</tp:taxon-name-part> <tp:taxon-name-part taxon-name-part-type="species" reg="bella">bella</tp:taxon-name-part></tp:taxon-name></italic> (SFC20170819-05) <bold>C, D</bold><italic><tp:taxon-name><tp:taxon-name-part taxon-name-part-type="genus" reg="Russula">R.</tp:taxon-name-part> <tp:taxon-name-part taxon-name-part-type="species" reg="orientipurpurea">orientipurpurea</tp:taxon-name-part></tp:taxon-name></italic>; (SFC20170821-22b) <bold>E, F</bold><italic><tp:taxon-name><tp:taxon-name-part taxon-name-part-type="genus" reg="Russula">Russula</tp:taxon-name-part></tp:taxon-name></italic> sp. (SFC20160726-13). Scale bars: 2 µm.</p></caption><graphic xmlns:xlink="http://www.w3.org/1999/xlink" xlink:href="mycokeys-75-001-g004.jpg" position="float" orientation="portrait" xlink:type="simple" id="oo_473297.jpg"><uri content-type="original_file" xlink:type="simple">https://binary.pensoft.net/fig/473297</uri></graphic></fig><fig id="F5" position="float" orientation="portrait"><object-id xmlns:xlink="http://www.w3.org/1999/xlink" content-type="doi" xlink:type="simple">10.3897/mycokeys.75.53673.figure5</object-id><object-id xmlns:xlink="http://www.w3.org/1999/xlink" content-type="arpha" xlink:type="simple">CF8211CC-FA89-5240-8C71-19F5A56150BB</object-id><label>Figure 5.</label><caption><p>Microscopic features of <italic><tp:taxon-name><tp:taxon-name-part taxon-name-part-type="genus" reg="Russula">Russula</tp:taxon-name-part> <tp:taxon-name-part taxon-name-part-type="species" reg="bella">bella</tp:taxon-name-part></tp:taxon-name></italic> (SFC20170819-05) <bold>A</bold> basidia <bold>B</bold> basidiola <bold>C</bold> clavate marginal cells <bold>D</bold> hymenial cystidia on lamellae sides <bold>E</bold> subulate marginal cells <bold>F</bold> hyphal termination at pileus margin <bold>G</bold> hyphal termination at pileus centre. Scale bars: 10 µm.</p></caption><graphic xmlns:xlink="http://www.w3.org/1999/xlink" xlink:href="mycokeys-75-001-g005.jpg" position="float" orientation="portrait" xlink:type="simple" id="oo_473298.jpg"><uri content-type="original_file" xlink:type="simple">https://binary.pensoft.net/fig/473298</uri></graphic></fig></tp:treatment-sec><ref-list><ref id="B28"><mixed-citation xmlns:xlink="http://www.w3.org/1999/xlink" xlink:type="simple"><person-group><name name-style="western"><surname>Hyde</surname><given-names>KD</given-names></name><name name-style="western"><surname>Hongsanan</surname><given-names>S</given-names></name><name name-style="western"><surname>Jeewon</surname><given-names>R</given-names></name><name name-style="western"><surname>Bhat</surname><given-names>DJ</given-names></name><name name-style="western"><surname>McKenzie</surname><given-names>EHC</given-names></name><name name-style="western"><surname>Jones</surname><given-names>EBG</given-names></name><name name-style="western"><surname>Phookamsak</surname><given-names>R</given-names></name><name name-style="western"><surname>Ariyawansa</surname><given-names>HA</given-names></name><name name-style="western"><surname>Boonmee</surname><given-names>S</given-names></name><name name-style="western"><surname>Zhao</surname><given-names>Q</given-names></name><name name-style="western"><surname>Abdel-Aziz</surname><given-names>FA</given-names></name><name name-style="western"><surname>Abdel-Wahab</surname><given-names>MA</given-names></name><name name-style="western"><surname>Banmai</surname><given-names>S</given-names></name><name name-style="western"><surname>Chomnunti</surname><given-names>P</given-names></name><name name-style="western"><surname>Cui</surname><given-names>B-K</given-names></name><name name-style="western"><surname>Daranagama</surname><given-names>DA</given-names></name><name name-style="western"><surname>Das</surname><given-names>K</given-names></name><name name-style="western"><surname>Dayarathne</surname><given-names>MC</given-names></name><name name-style="western"><surname>de Silva</surname><given-names>NI</given-names></name><name name-style="western"><surname>Dissanayake</surname><given-names>AJ</given-names></name><name name-style="western"><surname>Doilom</surname><given-names>M</given-names></name><name name-style="western"><surname>Ekanayaka</surname><given-names>AH</given-names></name><name name-style="western"><surname>Gibertoni</surname><given-names>TB</given-names></name><name name-style="western"><surname>Góes-Neto</surname><given-names>A</given-names></name><name name-style="western"><surname>Huang</surname><given-names>S-K</given-names></name><name name-style="western"><surname>Jayasiri</surname><given-names>SC</given-names></name><name name-style="western"><surname>Jayawardena</surname><given-names>RS</given-names></name><name name-style="western"><surname>Konta</surname><given-names>S</given-names></name><name name-style="western"><surname>Lee</surname><given-names>HB</given-names></name><name name-style="western"><surname>Li</surname><given-names>W-J</given-names></name><name name-style="western"><surname>Lin</surname><given-names>C-G</given-names></name><name name-style="western"><surname>Liu</surname><given-names>J-K</given-names></name><name name-style="western"><surname>Lu</surname><given-names>Y-Z</given-names></name><name name-style="western"><surname>Luo</surname><given-names>Z-L</given-names></name><name name-style="western"><surname>Manawasinghe</surname><given-names>IS</given-names></name><name name-style="western"><surname>Manimohan</surname><given-names>P</given-names></name><name name-style="western"><surname>Mapook</surname><given-names>A</given-names></name><name name-style="western"><surname>Niskanen</surname><given-names>T</given-names></name><name name-style="western"><surname>Norphanphoun</surname><given-names>C</given-names></name><name name-style="western"><surname>Papizadeh</surname><given-names>M</given-names></name><name name-style="western"><surname>Perera</surname><given-names>RH</given-names></name><name name-style="western"><surname>Phukhamsakda</surname><given-names>C</given-names></name><name name-style="western"><surname>Richter</surname><given-names>C</given-names></name><name name-style="western"><surname>de Santiago</surname><given-names>ALCMA</given-names></name><name name-style="western"><surname>Drechsler-Santos</surname><given-names>ER</given-names></name><name name-style="western"><surname>Senanayake</surname><given-names>IC</given-names></name><name name-style="western"><surname>Tanaka</surname><given-names>K</given-names></name><name name-style="western"><surname>Tennakoon</surname><given-names>TMDS</given-names></name><name name-style="western"><surname>Thambugala</surname><given-names>KM</given-names></name><name name-style="western"><surname>Tian</surname><given-names>Q</given-names></name><name name-style="western"><surname>Tibpromma</surname><given-names>S</given-names></name><name name-style="western"><surname>Thongbai</surname><given-names>B</given-names></name><name name-style="western"><surname>Vizzini</surname><given-names>A</given-names></name><name name-style="western"><surname>Wanasinghe</surname><given-names>DN</given-names></name><name name-style="western"><surname>Wijayawardene</surname><given-names>NN</given-names></name><name name-style="western"><surname>Wu</surname><given-names>H-X</given-names></name><name name-style="western"><surname>Yang</surname><given-names>J</given-names></name><name name-style="western"><surname>Zeng</surname><given-names>X-Y</given-names></name><name name-style="western"><surname>Zhang</surname><given-names>H</given-names></name><name name-style="western"><surname>Zhang</surname><given-names>J-F</given-names></name><name name-style="western"><surname>Bulgakov</surname><given-names>TS</given-names></name><name name-style="western"><surname>Camporesi</surname><given-names>E</given-names></name><name name-style="western"><surname>Bahkali</surname><given-names>AH</given-names></name><name name-style="western"><surname>Amoozegar</surname><given-names>MA</given-names></name><name name-style="western"><surname>Araujo-Neta</surname><given-names>LS</given-names></name><name name-style="western"><surname>Ammirati</surname><given-names>JF</given-names></name><name name-style="western"><surname>Baghela</surname><given-names>A</given-names></name><name name-style="western"><surname>Bhatt</surname><given-names>RP</given-names></name><name name-style="western"><surname>Bojantchev</surname><given-names>D</given-names></name><name name-style="western"><surname>Buyck</surname><given-names>B</given-names></name><name name-style="western"><surname>da Silva</surname><given-names>GA</given-names></name><name name-style="western"><surname>de Lima</surname><given-names>CLF</given-names></name><name name-style="western"><surname>de Oliveira</surname><given-names>RJV</given-names></name><name name-style="western"><surname>de Souza</surname><given-names>CAF</given-names></name><name name-style="western"><surname>Dai</surname><given-names>Y-C</given-names></name><name name-style="western"><surname>Dima</surname><given-names>B</given-names></name><name name-style="western"><surname>Duong</surname><given-names>TT</given-names></name><name name-style="western"><surname>Ercole</surname><given-names>E</given-names></name><name name-style="western"><surname>Mafalda-Freire</surname><given-names>F</given-names></name><name name-style="western"><surname>Ghosh</surname><given-names>A</given-names></name><name name-style="western"><surname>Hashimoto</surname><given-names>A</given-names></name><name name-style="western"><surname>Kamolhan</surname><given-names>S</given-names></name><name name-style="western"><surname>Kang</surname><given-names>J-C</given-names></name><name name-style="western"><surname>Karunarathna</surname><given-names>SC</given-names></name><name name-style="western"><surname>Kirk</surname><given-names>PM</given-names></name><name name-style="western"><surname>Kytövuori</surname><given-names>I</given-names></name><name name-style="western"><surname>Lantieri</surname><given-names>A</given-names></name><name name-style="western"><surname>Liimatainen</surname><given-names>K</given-names></name><name name-style="western"><surname>Liu</surname><given-names>Z-Y</given-names></name><name name-style="western"><surname>Liu</surname><given-names>X-Z</given-names></name><name name-style="western"><surname>Lücking</surname><given-names>R</given-names></name><name name-style="western"><surname>Medardi</surname><given-names>G</given-names></name><name name-style="western"><surname>Mortimer</surname><given-names>PE</given-names></name><name name-style="western"><surname>Nguyen</surname><given-names>TTT</given-names></name><name name-style="western"><surname>Promputtha</surname><given-names>I</given-names></name><name name-style="western"><surname>Raj</surname><given-names>KNA</given-names></name><name name-style="western"><surname>Reck</surname><given-names>MA</given-names></name><name name-style="western"><surname>Lumyong</surname><given-names>S</given-names></name><name name-style="western"><surname>Shahzadeh-Fazeli</surname><given-names>SA</given-names></name><name name-style="western"><surname>Stadler</surname><given-names>M</given-names></name><name name-style="western"><surname>Soudi</surname><given-names>MR</given-names></name><name name-style="western"><surname>Su</surname><given-names>H-Y</given-names></name><name name-style="western"><surname>Takahashi</surname><given-names>T</given-names></name><name name-style="western"><surname>Tangthirasunun</surname><given-names>N</given-names></name><name name-style="western"><surname>Uniyal</surname><given-names>P</given-names></name><name name-style="western"><surname>Wang</surname><given-names>Y</given-names></name><name name-style="western"><surname>Wen</surname><given-names>T-C</given-names></name><name name-style="western"><surname>Xu</surname><given-names>J-C</given-names></name><name name-style="western"><surname>Zhang</surname><given-names>Z-K</given-names></name><name name-style="western"><surname>Zhao</surname><given-names>Y-C</given-names></name><name name-style="western"><surname>Zhou</surname><given-names>J-L</given-names></name><name name-style="western"><surname>Zhu</surname><given-names>L</given-names></name></person-group> (<year>2016</year>) <article-title>Fungal diversity notes 367–490: taxonomic and phylogenetic contribution to fungal taxa.</article-title><source>Fungal Diversity</source><volume>80</volume>(<issue>1</issue>): <fpage>1</fpage>–<lpage>270</lpage>. <ext-link xlink:type="simple" ext-link-type="doi" xlink:href="10.1007/s13225-016-0373-x">https://doi.org/10.1007/s13225-016-0373-x</ext-link></mixed-citation></ref><ref id="B15"><mixed-citation xmlns:xlink="http://www.w3.org/1999/xlink" xlink:type="simple"><person-group><name name-style="western"><surname>Chiu</surname><given-names>WF</given-names></name></person-group> (<year>1945</year>) The <tp:taxon-name><tp:taxon-name-part taxon-name-part-type="family">Russulaceae</tp:taxon-name-part></tp:taxon-name> of Yunnan. Lloydia 8(1): 31‒59.</mixed-citation></ref><ref id="B27"><mixed-citation xmlns:xlink="http://www.w3.org/1999/xlink" xlink:type="simple"><person-group><name name-style="western"><surname>Hongo</surname><given-names>T</given-names></name></person-group> (<year>1968</year>) <article-title>Notulae Mycologicae (7).</article-title><source>Memoir of Shiga University</source><volume>18</volume>: <fpage>47</fpage>–<lpage>52</lpage>. <ext-link xlink:type="simple" ext-link-type="doi" xlink:href="10.2307/1293963">https://doi.org/10.2307/1293963</ext-link></mixed-citation></ref><ref id="B32"><mixed-citation xmlns:xlink="http://www.w3.org/1999/xlink" xlink:type="simple"><person-group><name name-style="western"><surname>Kränzlin</surname><given-names>F</given-names></name></person-group> (<year>2005</year>) <source><tp:taxon-name><tp:taxon-name-part taxon-name-part-type="kingdom">Fungi</tp:taxon-name-part></tp:taxon-name> of Switzerland, vol 6, <tp:taxon-name><tp:taxon-name-part taxon-name-part-type="family">Russulaceae</tp:taxon-name-part></tp:taxon-name>: <italic><tp:taxon-name><tp:taxon-name-part taxon-name-part-type="genus">Lactarius</tp:taxon-name-part></tp:taxon-name></italic>, <italic><tp:taxon-name><tp:taxon-name-part taxon-name-part-type="genus">Russula</tp:taxon-name-part></tp:taxon-name></italic>.</source><publisher-name>Verlag Mykologia</publisher-name>, <publisher-loc>Luzern</publisher-loc>, <size units="page">320 pp</size>.</mixed-citation></ref></ref-list></tp:taxon-treatment>
