# Supplementary material for: Taxonomic revision of Russula subsection Amoeninae from South Korea
Source: MycoKeys. 2020 Nov 9;75:1–29. doi: 10.3897/mycokeys.75.53673 (PMC7669817; doi:10.3897/mycokeys.75.53673)
Supplement: XML Treatment for Russula orientipurpurea [file mycokeys.75.53673-treatment2.xml]

<!DOCTYPE tp:taxon-treatment
  PUBLIC "-//TaxonX//DTD Taxonomic Treatment Publishing DTD v0 20100105//EN" "tax-treatment-NSO.dtd">
<tp:taxon-treatment xmlns:tp="http://www.plazi.org/taxpub"><tp:treatment-meta><kwd-group><label>Taxon classification</label><kwd><named-content xmlns:xlink="http://www.w3.org/1999/xlink" content-type="kingdom">Fungi</named-content></kwd><kwd><named-content xmlns:xlink="http://www.w3.org/1999/xlink" content-type="order">Russulales</named-content></kwd><kwd><named-content xmlns:xlink="http://www.w3.org/1999/xlink" content-type="family">Russulaceae</named-content></kwd></kwd-group><mixed-citation publication-type="journal"><person-group><name><surname>Wisitrassameewong</surname><given-names>Komsit</given-names></name><name><surname>Park</surname><given-names>Myung Soo</given-names></name><name><surname>Lee</surname><given-names>Hyun</given-names></name><name><surname>Ghosh</surname><given-names>Aniket</given-names></name><name><surname>Das</surname><given-names>Kanad</given-names></name><name><surname>Buyck</surname><given-names>Bart</given-names></name><name><surname>Looney</surname><given-names>Brian P.</given-names></name><name><surname>Caboň</surname><given-names>Miroslav</given-names></name><name><surname>Adamčík</surname><given-names>Slavomír</given-names></name><name><surname>Kim</surname><given-names>Changmu</given-names></name><name><surname>Kim</surname><given-names>Chang Sun</given-names></name><name><surname>Lim</surname><given-names>Young Woon</given-names></name></person-group><article-title>Taxonomic revision of <tp:taxon-name><tp:taxon-name-part taxon-name-part-type="genus" reg="Russula">Russula</tp:taxon-name-part> <tp:taxon-name-part taxon-name-part-type="infraspecific-rank">subsection</tp:taxon-name-part> <tp:taxon-name-part taxon-name-part-type="subsection" reg="Amoeninae">Amoeninae</tp:taxon-name-part></tp:taxon-name> from South Korea</article-title><source>MycoKeys</source><day>09</day><month>11</month><year>2020</year><volume>75</volume><fpage>1</fpage><lpage>29</lpage><pub-id pub-id-type="doi">10.3897/mycokeys.75.53673</pub-id></mixed-citation></tp:treatment-meta><tp:nomenclature><tp:taxon-name><object-id xmlns:xlink="http://www.w3.org/1999/xlink" content-type="arpha" xlink:type="simple">47144CFE-DB12-566F-978B-B64361E338E2</object-id>
            <tp:taxon-name-part taxon-name-part-type="genus" reg="Russula">Russula</tp:taxon-name-part>
            <tp:taxon-name-part taxon-name-part-type="species" reg="orientipurpurea">orientipurpurea</tp:taxon-name-part>
            <object-id xmlns:xlink="http://www.w3.org/1999/xlink" content-type="mycobank" xlink:type="simple">MycoBank No: 835272</object-id>
          </tp:taxon-name><tp:taxon-authority>Wisitr., H. Lee &amp; Y.W. Lim</tp:taxon-authority><tp:taxon-status xmlns:xlink="http://www.w3.org/1999/xlink" xlink:type="simple">sp. nov.</tp:taxon-status><xref ref-type="fig" rid="F3">Figs 3C–E</xref><xref ref-type="fig" rid="F4">, 4C, D</xref><xref ref-type="fig" rid="F6">, 6</xref></tp:nomenclature><tp:treatment-sec sec-type="material" id="SECID0EFKDI"><title>Material examined.</title><p><bold><italic>Holotype</italic></bold>. South Korea. Jullanam-do, Yeosu-si, Dolsando islands, 202 m elev., <named-content xmlns:xlink="http://www.w3.org/1999/xlink" content-type="dwc:verbatimCoordinates" xlink:type="simple"><named-content content-type="geo-json" specific-use="{&#34;type&#34;:&#34;Point&#34;,&#34;coordinates&#34;:[127.799167,34.590000]}" id="NCID0ETKDI" xlink:type="simple">34°35'24"N, 127°47'57"E</named-content></named-content>, Komsit Wisitrassameewong, Jae Young Park, 25 July 2017, SFC20170725-37 (Holotype, <abbrev xmlns:xlink="http://www.w3.org/1999/xlink" content-type="institution" xlink:title="Seoul National University Fungus Collection" id="ABBRID0EYKDI" xlink:type="simple">SFC</abbrev>!).</p></tp:treatment-sec><tp:treatment-sec sec-type="etymology" id="SECID0E4KDI"><title>Etymology.</title><p>‘<tp:taxon-name><tp:taxon-name-part taxon-name-part-type="genus" reg="Russula"/><tp:taxon-name-part taxon-name-part-type="species" reg="orientipurpurea">orientipurpurea</tp:taxon-name-part></tp:taxon-name>’ refers to the origin of the species, East Asia, and its typical purple color of pileus.</p></tp:treatment-sec><tp:treatment-sec sec-type="diagnosis" id="SECID0EMLDI"><title>Diagnosis.</title><p>Pileus surface with pale cream with flushed pale purple to purple stains; spores with almost complete to complete reticulum; subfusiform to fusiform hymenial cystidia.</p><p><bold>Pileus</bold> medium-sized, 52–60 mm diam., plano-convex to applanate with the deeply depressed center, margin inconspicuously striate up to 2 mm, acute, even; surface smooth, pruinose, slightly waxy, matt, slightly viscid when wet, cuticle peeling 1/2 to 3/4 of the pileus radius, color pale cream to cream, with darker shade of cream towards the center, typically flushed with pale or darker purple stains, sometimes with radial stripes of greyish ruby (12E5). <bold>Lamellae</bold> 4–5 mm deep, adnate, moderately distant, approximately 11–18 per cm near the pileus margin, white to pale yellow (3A3), furcations sometimes present near the stipe, lamellulae occasional, edge even. <bold>Stipe</bold> 40–50 × 11–13 mm, centrally attached, cylindrical, surface smooth, longitudinally striate, color white and sometimes with a greyish red (11D4-D5) flush; hollow. <bold>Context</bold> 2–3 mm thick at half of the pileus radius, white, rather firm but fragile in stipe when mature, turning slowly greenish with FeSO<sub>4</sub> and pale orange to orange white with KOH; taste mild; odor slightly fruity. <bold>Spore print</bold> cream white to white.</p><p><bold>Basidiospores</bold> (n = 80, 4, 4) (6.3–)6.9–7.3–7.8(–8.6) × (5.4–)6–6.4–6.9(–7.6) µm, subglobose to broadly ellipsoid, Q = (1.06–)1.09–1.14–1.19(–1.28), ornamentation of thin to moderately thick, 0.6–1.4 µm high ridges forming an incomplete or complete reticulum (3–7 in a 3 µm circle), in a 3 µm circle isolated warts rare (0–1 in a 3 µm circle), suprahilar spot not amyloid, small, surrounded by fine and less prominent reticulation. <bold>Basidia</bold> (28–)32–36.2–40(–45) × (7.5–)9.5–10.9–12.5(–14.5) µm, 4-spored, clavate. <bold>Basidiola</bold> (27.8–)33.4–37.7–42.1(–43.4) × (9–)9.7–10.5–11.4(–12.2) µm, narrowly clavate, with guttate or granular contents. <bold>Hymenial cystidia on lamellae sides</bold> widely dispersed to dispersed, 200–700 per mm<sup>2</sup>, (64–)74.5–87.9–101(–131) × (8.5–)10.5–12.8–15(–18.5) µm, mostly fusiform or narrowly fusiform, occasionally clavate, originating from subhymenium, emergent or not beyond basidia, apically constricted but obtuse, usually with thickened walls (up to 0.8 µm), contents optically empty, negative in sulfovanillin. <bold>Lamellar edge</bold> with dispersed basidia, true gloeocystidia (with differentiated contents) absent; marginal cells very abundant, resembling terminal cells in the pileus, usually narrowly lagenifom or subfusiform, apically narrowed but obtuse (28.5–)48–67.8–88(–121) × (3–)5.5–8.2–11(–14.5) µm; shorter narrowly clavate to clavate, (10.5–)13.5–18–22.5(–27.5) × (3.5–)5–6.5–8(–10.5) µm. <bold>Pileipellis</bold> orthochromatic in Cresyl blue, sharply delimited from the underlying context, 170–240 µm thick, with a well-defined, gelatinized, 30–60 µm thick suprapellis of ascending or erect hyphal terminations forming a trichoderm, subpellis 180–250 µm thick, dense, horizontally oriented, gelatinized and branched cylindrical to inflated hyphae; acid-resistant incrustrations absent. Hyphal terminations near the pileus margin unbranched, apically often flexuous, either long and attenuated or subcylindrical, short and obtuse, the attenuated ones (39.0–)55.5–72.3–89.0(–112.0) × (2.5–)5.0–6.1–7.2(–8.5) µm, subulate or narrowly fusiform, sometimes slightly moniliform, apically subacute, thin-walled, subterminal cells shorter, cylindrical ones with terminal cells (10–)16.5–25.3–34(–57) × (3–)4–5.2–6(–7.5) µm, apically sometimes slightly constricted, apically obtuse; followed by 0–2 unbranched short, equally wide cells, sometimes originate from branched cells. Hyphal termination near the pileus center also dimorphous, the attenuated ones prevailing with terminal cells (10.5–)18.5–50.5–82.5(–104.5) × (3.5–)4.5–6.0–7.5(–10) µm, subulate, thin-walled, apically subacute, cylindrical ones with terminal cells (13.5–)19–42.9–66.5(–85.5) × (3.5–)4.5–5.6–6.5(–9.0) µm. <bold>Pileocystidia</bold> absent. Cystidioid or oleipherous hyphae in subpellis or context absent.</p><fig id="F6" position="float" orientation="portrait"><object-id xmlns:xlink="http://www.w3.org/1999/xlink" content-type="doi" xlink:type="simple">10.3897/mycokeys.75.53673.figure6</object-id><object-id xmlns:xlink="http://www.w3.org/1999/xlink" content-type="arpha" xlink:type="simple">3D2D00E3-3C1E-5C00-80DD-0CD9F483A728</object-id><label>Figure 6.</label><caption><p>Microscopic features of <italic><tp:taxon-name><tp:taxon-name-part taxon-name-part-type="genus" reg="Russula">Russula</tp:taxon-name-part> <tp:taxon-name-part taxon-name-part-type="species" reg="orientipurpurea">orientipurpurea</tp:taxon-name-part></tp:taxon-name></italic> (SFC20170725-37) <bold>A</bold> basidia <bold>B</bold> basidiola <bold>C</bold> clavate marginal cells <bold>D</bold> hymenial cystidia on lamellae sides <bold>E</bold> subulate marginal cells <bold>F</bold> hyphal termination at pileus margin <bold>G</bold> hyphal termination at pileus centre. Scale bars: 10 µm.</p></caption><graphic xmlns:xlink="http://www.w3.org/1999/xlink" xlink:href="mycokeys-75-001-g006.jpg" position="float" orientation="portrait" xlink:type="simple" id="oo_473299.jpg"><uri content-type="original_file" xlink:type="simple">https://binary.pensoft.net/fig/473299</uri></graphic></fig></tp:treatment-sec><tp:treatment-sec sec-type="ecology" id="SECID0EXNDI"><title>Ecology.</title><p>solitary to scattered on soil in mixed forest with <italic><tp:taxon-name><tp:taxon-name-part taxon-name-part-type="genus" reg="Quercus">Quercus</tp:taxon-name-part></tp:taxon-name></italic> and <italic><tp:taxon-name><tp:taxon-name-part taxon-name-part-type="genus" reg="Pinus">Pinus</tp:taxon-name-part></tp:taxon-name></italic> trees.</p></tp:treatment-sec><tp:treatment-sec sec-type="material" id="SECID0ELODI"><title>Studied materials.</title><p>South Korea. Chungcheongnam-do, Gongju-si, Mt. Museong, 341 m elev., <named-content xmlns:xlink="http://www.w3.org/1999/xlink" content-type="dwc:verbatimCoordinates" xlink:type="simple"><named-content content-type="geo-json" specific-use="{&#34;type&#34;:&#34;Point&#34;,&#34;coordinates&#34;:[127.033056,36.597778]}" id="NCID0EUODI" xlink:type="simple">36°35'52"N, 127°01'59"E</named-content></named-content>, Hyun Lee, Seung-Yoon Oh, 26 July 2012, SFC20120726-37 (Paratype <abbrev xmlns:xlink="http://www.w3.org/1999/xlink" content-type="institution" xlink:title="Seoul National University Fungus Collection" id="ABBRID0EZODI" xlink:type="simple">SFC</abbrev>!); Incheon-si, Gangwha-gun, Mt. Goryeo, 228 m elev., <named-content xmlns:xlink="http://www.w3.org/1999/xlink" content-type="dwc:verbatimCoordinates" xlink:type="simple"><named-content content-type="geo-json" specific-use="{&#34;type&#34;:&#34;Point&#34;,&#34;coordinates&#34;:[126.433611,37.748333]}" id="NCID0EBPDI" xlink:type="simple">37°44'54"N, 126°26'01"E</named-content></named-content>, Young Woon Lim, 4 August 2012, SFC20120804-09 (Paratype, <abbrev xmlns:xlink="http://www.w3.org/1999/xlink" content-type="institution" xlink:title="Seoul National University Fungus Collection" id="ABBRID0EGPDI" xlink:type="simple">SFC</abbrev>!); Seoul, Gwanak-gu, Mt. Gwanak, 154 m elev., <named-content xmlns:xlink="http://www.w3.org/1999/xlink" content-type="dwc:verbatimCoordinates" xlink:type="simple"><named-content content-type="geo-json" specific-use="{&#34;type&#34;:&#34;Point&#34;,&#34;coordinates&#34;:[126.942778,37.451667]}" id="NCID0EOPDI" xlink:type="simple">37°27'06"N, 126°56'34"E</named-content></named-content>, Hyun Lee, Won Ju Kim, 25 August 2012, SFC20120825-02 (Paratype <abbrev xmlns:xlink="http://www.w3.org/1999/xlink" content-type="institution" xlink:title="Seoul National University Fungus Collection" id="ABBRID0ETPDI" xlink:type="simple">SFC</abbrev>!); ibid, 202 m elev., <named-content xmlns:xlink="http://www.w3.org/1999/xlink" content-type="dwc:verbatimCoordinates" xlink:type="simple"><named-content content-type="geo-json" specific-use="{&#34;type&#34;:&#34;Point&#34;,&#34;coordinates&#34;:[126.938611,37.459444]}" id="NCID0E2PDI" xlink:type="simple">37°27'34"N, 126°56'19"E</named-content></named-content>, Hyun Lee, Myung Soo Park, 31 August 2012, SFC20120831-04 (Paratype <abbrev xmlns:xlink="http://www.w3.org/1999/xlink" content-type="institution" xlink:title="Seoul National University Fungus Collection" id="ABBRID0EAQDI" xlink:type="simple">SFC</abbrev>!); ibid, 238 m elev., <named-content xmlns:xlink="http://www.w3.org/1999/xlink" content-type="dwc:verbatimCoordinates" xlink:type="simple"><named-content content-type="geo-json" specific-use="{&#34;type&#34;:&#34;Point&#34;,&#34;coordinates&#34;:[126.903056,37.448056]}" id="NCID0EIQDI" xlink:type="simple">37°26'53"N, 126°54'11"E</named-content></named-content>, Hyun Lee, Komsit Wisitrassameewong, 19 August 2017, SFC20170819-08 (Paratype <abbrev xmlns:xlink="http://www.w3.org/1999/xlink" content-type="institution" xlink:title="Seoul National University Fungus Collection" id="ABBRID0ENQDI" xlink:type="simple">SFC</abbrev>!); Gyeongsangnam-do, Hapcheon-gun, Mt. Gaya, 631 m elev., <named-content xmlns:xlink="http://www.w3.org/1999/xlink" content-type="dwc:verbatimCoordinates" xlink:type="simple"><named-content content-type="geo-json" specific-use="{&#34;type&#34;:&#34;Point&#34;,&#34;coordinates&#34;:[128.096111,35.799722]}" id="NCID0EVQDI" xlink:type="simple">35°47'59"N, 128°05'46"E</named-content></named-content>, Jae Young Park, Komsit Wisitrassameewong, Ki Hyeong Park, 26 July 2017, SFC20170726-47 (Paratype <abbrev xmlns:xlink="http://www.w3.org/1999/xlink" content-type="institution" xlink:title="Seoul National University Fungus Collection" id="ABBRID0E1QDI" xlink:type="simple">SFC</abbrev>!); Gyeongsangbuk-do, Ulleung-gun, Nari basin, 395 m elev., <named-content xmlns:xlink="http://www.w3.org/1999/xlink" content-type="dwc:verbatimCoordinates" xlink:type="simple"><named-content content-type="geo-json" specific-use="{&#34;type&#34;:&#34;Point&#34;,&#34;coordinates&#34;:[130.869722,37.517500]}" id="NCID0ECRDI" xlink:type="simple">37°31'03"N, 130°52'11"E</named-content></named-content>, Jae Young Park, Nam Kyu Kim, 21 August 2017, SFC20170821-22b (Paratype <abbrev xmlns:xlink="http://www.w3.org/1999/xlink" content-type="institution" xlink:title="Seoul National University Fungus Collection" id="ABBRID0EHRDI" xlink:type="simple">SFC</abbrev>!).</p><fig id="F7" position="float" orientation="portrait"><object-id xmlns:xlink="http://www.w3.org/1999/xlink" content-type="doi" xlink:type="simple">10.3897/mycokeys.75.53673.figure7</object-id><object-id xmlns:xlink="http://www.w3.org/1999/xlink" content-type="arpha" xlink:type="simple">38CE8FED-B30C-5FE7-9B36-B03F9E0ECA48</object-id><label>Figure 7.</label><caption><p>Microscopic features of <italic><tp:taxon-name><tp:taxon-name-part taxon-name-part-type="genus" reg="Russula">Russula</tp:taxon-name-part></tp:taxon-name></italic> sp. (SFC20160726-13) <bold>A</bold> basidia <bold>B</bold> basidiola <bold>C</bold> clavate marginal cells <bold>D</bold> hymenial cystidia on lamellae sides <bold>E</bold> subulate marginal cells <bold>F</bold> hyphal termination at pileus margin <bold>G</bold> hyphal termination at pileus centre. Scale bars: 10 µm.</p></caption><graphic xmlns:xlink="http://www.w3.org/1999/xlink" xlink:href="mycokeys-75-001-g007.jpg" position="float" orientation="portrait" xlink:type="simple" id="oo_473300.jpg"><uri content-type="original_file" xlink:type="simple">https://binary.pensoft.net/fig/473300</uri></graphic></fig></tp:treatment-sec><tp:treatment-sec sec-type="comments" id="SECID0EOSDI"><title>Comments.</title><p><italic><tp:taxon-name><tp:taxon-name-part taxon-name-part-type="genus" reg="Russula">Russula</tp:taxon-name-part> <tp:taxon-name-part taxon-name-part-type="species" reg="orientipurpurea">orientipurpurea</tp:taxon-name-part></tp:taxon-name></italic> is common in mixed forests in South Korea. This species was misidentified as the North American <italic><tp:taxon-name><tp:taxon-name-part taxon-name-part-type="genus" reg="Russula">R.</tp:taxon-name-part> <tp:taxon-name-part taxon-name-part-type="species" reg="mariae">mariae</tp:taxon-name-part></tp:taxon-name></italic> (<xref ref-type="bibr" rid="B54">Park et al. 2013</xref>). The spores in <italic><tp:taxon-name><tp:taxon-name-part taxon-name-part-type="genus" reg="Russula">R.</tp:taxon-name-part> <tp:taxon-name-part taxon-name-part-type="species" reg="orientipurpurea">orientipurpurea</tp:taxon-name-part></tp:taxon-name></italic> have more complete ridge connections (3–7 lines in the 3 µm circle) and a smaller number of warts (0–1 warts in the 3 µm circle) than those in <italic><tp:taxon-name><tp:taxon-name-part taxon-name-part-type="genus" reg="Russula">R.</tp:taxon-name-part> <tp:taxon-name-part taxon-name-part-type="species" reg="mariae">mariae</tp:taxon-name-part></tp:taxon-name></italic> (lines 1–4, warts 4–6). <italic><tp:taxon-name><tp:taxon-name-part taxon-name-part-type="genus" reg="Russula">Russula</tp:taxon-name-part> <tp:taxon-name-part taxon-name-part-type="species" reg="orientipurpurea">orientipurpurea</tp:taxon-name-part></tp:taxon-name></italic> is morphologically similar to <italic><tp:taxon-name><tp:taxon-name-part taxon-name-part-type="genus" reg="Russula">R.</tp:taxon-name-part> <tp:taxon-name-part taxon-name-part-type="species" reg="intervenosa">intervenosa</tp:taxon-name-part></tp:taxon-name></italic>. However, the dark red pileus centere, broader hymenial cystidia (up to 18 µm), and the thicker pileipellis (250–600 µm) of <italic><tp:taxon-name><tp:taxon-name-part taxon-name-part-type="genus" reg="Russula">R.</tp:taxon-name-part> <tp:taxon-name-part taxon-name-part-type="species" reg="intervenosa">intervenosa</tp:taxon-name-part></tp:taxon-name></italic> (<xref ref-type="bibr" rid="B17">Crous et al. 2016</xref>) distinguishes this species from <italic><tp:taxon-name><tp:taxon-name-part taxon-name-part-type="genus" reg="Russula">R.</tp:taxon-name-part> <tp:taxon-name-part taxon-name-part-type="species" reg="orientipurpurea">orientipurpurea</tp:taxon-name-part></tp:taxon-name></italic> (see Table <xref ref-type="table" rid="T2">2</xref>).</p></tp:treatment-sec><tp:treatment-sec><!--Section generated to contain objects referenced in tp:taxon-treatment.--><fig id="F3" position="float" orientation="portrait"><object-id xmlns:xlink="http://www.w3.org/1999/xlink" content-type="doi" xlink:type="simple">10.3897/mycokeys.75.53673.figure3</object-id><object-id xmlns:xlink="http://www.w3.org/1999/xlink" content-type="arpha" xlink:type="simple">36581DC1-9278-50EF-9914-CBD60D3374F7</object-id><label>Figure 3.</label><caption><p>Basidiomes of Korean <italic><tp:taxon-name><tp:taxon-name-part taxon-name-part-type="genus" reg="Amoeninae">Amoeninae</tp:taxon-name-part></tp:taxon-name></italic> from this study. <bold>A, B</bold><italic><tp:taxon-name><tp:taxon-name-part taxon-name-part-type="genus" reg="Russula">Russula</tp:taxon-name-part> <tp:taxon-name-part taxon-name-part-type="species" reg="bella">bella</tp:taxon-name-part></tp:taxon-name></italic> (A-SFC20170802-03, B-SFC20170819-05) <bold>C–E</bold><italic><tp:taxon-name><tp:taxon-name-part taxon-name-part-type="genus" reg="Russula">R.</tp:taxon-name-part> <tp:taxon-name-part taxon-name-part-type="species" reg="orientipurpurea">orientipurpurea</tp:taxon-name-part></tp:taxon-name></italic> (SFC20170819-08) <bold>F, G</bold><italic><tp:taxon-name><tp:taxon-name-part taxon-name-part-type="genus" reg="Russula">Russula</tp:taxon-name-part></tp:taxon-name></italic> sp. (SFC20160726-13). Scale bars: 20 mm.</p></caption><graphic xmlns:xlink="http://www.w3.org/1999/xlink" xlink:href="mycokeys-75-001-g003.jpg" position="float" orientation="portrait" xlink:type="simple" id="oo_473296.jpg"><uri content-type="original_file" xlink:type="simple">https://binary.pensoft.net/fig/473296</uri></graphic></fig><fig id="F4" position="float" orientation="portrait"><object-id xmlns:xlink="http://www.w3.org/1999/xlink" content-type="doi" xlink:type="simple">10.3897/mycokeys.75.53673.figure4</object-id><object-id xmlns:xlink="http://www.w3.org/1999/xlink" content-type="arpha" xlink:type="simple">4A5BE651-F092-542E-BCFC-EC77D27AC19E</object-id><label>Figure 4.</label><caption><p>Basidiospores with scanning electron microscopy images (<bold>A, C, E</bold>) and drawing images (<bold>B, D, F</bold>) <bold>A, B</bold><italic><tp:taxon-name><tp:taxon-name-part taxon-name-part-type="genus" reg="Russula">Russula</tp:taxon-name-part> <tp:taxon-name-part taxon-name-part-type="species" reg="bella">bella</tp:taxon-name-part></tp:taxon-name></italic> (SFC20170819-05) <bold>C, D</bold><italic><tp:taxon-name><tp:taxon-name-part taxon-name-part-type="genus" reg="Russula">R.</tp:taxon-name-part> <tp:taxon-name-part taxon-name-part-type="species" reg="orientipurpurea">orientipurpurea</tp:taxon-name-part></tp:taxon-name></italic>; (SFC20170821-22b) <bold>E, F</bold><italic><tp:taxon-name><tp:taxon-name-part taxon-name-part-type="genus" reg="Russula">Russula</tp:taxon-name-part></tp:taxon-name></italic> sp. (SFC20160726-13). Scale bars: 2 µm.</p></caption><graphic xmlns:xlink="http://www.w3.org/1999/xlink" xlink:href="mycokeys-75-001-g004.jpg" position="float" orientation="portrait" xlink:type="simple" id="oo_473297.jpg"><uri content-type="original_file" xlink:type="simple">https://binary.pensoft.net/fig/473297</uri></graphic></fig><table-wrap id="T2" position="float" orientation="portrait"><label>Table 2.</label><caption><p>Morphological characteristics of Asian <tp:taxon-name><tp:taxon-name-part taxon-name-part-type="genus" reg="Russula">R.</tp:taxon-name-part> <tp:taxon-name-part taxon-name-part-type="infraspecific-rank">subsect.</tp:taxon-name-part> <tp:taxon-name-part taxon-name-part-type="subsection" reg="Amoeninae">Amoeninae</tp:taxon-name-part></tp:taxon-name> species.</p></caption><table id="TID0ESSAK" rules="all"><tbody><tr><td rowspan="1" colspan="2"/><td rowspan="1" colspan="1">
                  <italic><tp:taxon-name><tp:taxon-name-part taxon-name-part-type="genus" reg="Russula">R.</tp:taxon-name-part> <tp:taxon-name-part taxon-name-part-type="species" reg="bella">bella</tp:taxon-name-part></tp:taxon-name></italic>
                  <sup>a</sup>
                </td><td rowspan="1" colspan="1">
                  <bold><italic><tp:taxon-name><tp:taxon-name-part taxon-name-part-type="genus" reg="Russula">R.</tp:taxon-name-part> <tp:taxon-name-part taxon-name-part-type="species" reg="bella">bella</tp:taxon-name-part></tp:taxon-name></italic></bold>
                </td><td rowspan="1" colspan="1">
                  <italic><tp:taxon-name><tp:taxon-name-part taxon-name-part-type="genus" reg="Russula">R.</tp:taxon-name-part> <tp:taxon-name-part taxon-name-part-type="species" reg="intervenosa">intervenosa</tp:taxon-name-part></tp:taxon-name></italic>
                  <sup>b</sup>
                </td><td rowspan="1" colspan="1">
                  <italic><tp:taxon-name><tp:taxon-name-part taxon-name-part-type="genus" reg="Russula">R.</tp:taxon-name-part> <tp:taxon-name-part taxon-name-part-type="species" reg="mukteshwarica">mukteshwarica</tp:taxon-name-part></tp:taxon-name></italic>
                  <sup>c</sup>
                </td><td rowspan="1" colspan="1">
                  <bold><italic><tp:taxon-name><tp:taxon-name-part taxon-name-part-type="genus" reg="Russula">R.</tp:taxon-name-part> <tp:taxon-name-part taxon-name-part-type="species" reg="orientipurpurea">orientipurpurea</tp:taxon-name-part></tp:taxon-name></italic></bold>
                </td><td rowspan="1" colspan="1">
                  <italic><tp:taxon-name><tp:taxon-name-part taxon-name-part-type="genus" reg="Russula">R.</tp:taxon-name-part> <tp:taxon-name-part taxon-name-part-type="species" reg="pauriensis">pauriensis</tp:taxon-name-part></tp:taxon-name></italic>
                  <sup>d</sup>
                </td><td rowspan="1" colspan="1">
                  <italic><tp:taxon-name><tp:taxon-name-part taxon-name-part-type="genus" reg="Russula">R.</tp:taxon-name-part> <tp:taxon-name-part taxon-name-part-type="species" reg="pseudoamoenicolor">pseudoamoenicolor</tp:taxon-name-part></tp:taxon-name></italic>
                  <sup>e</sup>
                </td><td rowspan="1" colspan="1">
                  <italic><tp:taxon-name><tp:taxon-name-part taxon-name-part-type="genus" reg="Russula">R.</tp:taxon-name-part> <tp:taxon-name-part taxon-name-part-type="species" reg="punicea">punicea</tp:taxon-name-part></tp:taxon-name></italic>
                  <sup>f</sup>
                </td><td rowspan="1" colspan="1">
                  <bold><italic><tp:taxon-name><tp:taxon-name-part taxon-name-part-type="genus" reg="Russula">Russula</tp:taxon-name-part></tp:taxon-name></italic> sp.</bold>
                </td></tr><tr><td rowspan="1" colspan="2">Pileus size (mm)</td><td rowspan="1" colspan="1">20–45</td><td rowspan="1" colspan="1">20–50</td><td rowspan="1" colspan="1">26–49</td><td rowspan="1" colspan="1">65–130</td><td rowspan="1" colspan="1">52–60</td><td rowspan="1" colspan="1">53–63</td><td rowspan="1" colspan="1">50–100</td><td rowspan="1" colspan="1">25–60</td><td rowspan="1" colspan="1">60</td></tr><tr><td rowspan="9" colspan="1">Pileus colour</td><td rowspan="1" colspan="1">bright red</td><td rowspan="1" colspan="1">√</td><td rowspan="1" colspan="1">√</td><td rowspan="1" colspan="1">√</td><td rowspan="1" colspan="1"/><td rowspan="1" colspan="1"/><td rowspan="1" colspan="1"/><td rowspan="1" colspan="1">√</td><td rowspan="1" colspan="1"/><td rowspan="1" colspan="1"/></tr><tr><td rowspan="1" colspan="1">pink</td><td rowspan="1" colspan="1">√</td><td rowspan="1" colspan="1">√</td><td rowspan="1" colspan="1">√</td><td rowspan="1" colspan="1"/><td rowspan="1" colspan="1"/><td rowspan="1" colspan="1"/><td rowspan="1" colspan="1"/><td rowspan="1" colspan="1">√</td><td rowspan="1" colspan="1"/></tr><tr><td rowspan="1" colspan="1">grey</td><td rowspan="1" colspan="1"/><td rowspan="1" colspan="1"/><td rowspan="1" colspan="1"/><td rowspan="1" colspan="1"/><td rowspan="1" colspan="1">√</td><td rowspan="1" colspan="1">√</td><td rowspan="1" colspan="1"/><td rowspan="1" colspan="1"/><td rowspan="1" colspan="1">√</td></tr><tr><td rowspan="1" colspan="1">brown</td><td rowspan="1" colspan="1"/><td rowspan="1" colspan="1"/><td rowspan="1" colspan="1"/><td rowspan="1" colspan="1"/><td rowspan="1" colspan="1"/><td rowspan="1" colspan="1"/><td rowspan="1" colspan="1"/><td rowspan="1" colspan="1"/><td rowspan="1" colspan="1"/></tr><tr><td rowspan="1" colspan="1">purple</td><td rowspan="1" colspan="1"/><td rowspan="1" colspan="1"/><td rowspan="1" colspan="1"/><td rowspan="1" colspan="1">√</td><td rowspan="1" colspan="1">√</td><td rowspan="1" colspan="1"/><td rowspan="1" colspan="1">√</td><td rowspan="1" colspan="1"/><td rowspan="1" colspan="1"/></tr><tr><td rowspan="1" colspan="1">violet</td><td rowspan="1" colspan="1"/><td rowspan="1" colspan="1"/><td rowspan="1" colspan="1"/><td rowspan="1" colspan="1">√</td><td rowspan="1" colspan="1"/><td rowspan="1" colspan="1">√</td><td rowspan="1" colspan="1">√</td><td rowspan="1" colspan="1"/><td rowspan="1" colspan="1">√</td></tr><tr><td rowspan="1" colspan="1">green</td><td rowspan="1" colspan="1"/><td rowspan="1" colspan="1"/><td rowspan="1" colspan="1"/><td rowspan="1" colspan="1">√</td><td rowspan="1" colspan="1"/><td rowspan="1" colspan="1">√</td><td rowspan="1" colspan="1"/><td rowspan="1" colspan="1"/><td rowspan="1" colspan="1"/></tr><tr><td rowspan="1" colspan="1">bright yellow</td><td rowspan="1" colspan="1"/><td rowspan="1" colspan="1"/><td rowspan="1" colspan="1">√</td><td rowspan="1" colspan="1">√</td><td rowspan="1" colspan="1"/><td rowspan="1" colspan="1"/><td rowspan="1" colspan="1"/><td rowspan="1" colspan="1"/><td rowspan="1" colspan="1"/></tr><tr><td rowspan="1" colspan="1">cream or pale yellow</td><td rowspan="1" colspan="1"/><td rowspan="1" colspan="1"/><td rowspan="1" colspan="1"/><td rowspan="1" colspan="1"/><td rowspan="1" colspan="1">√</td><td rowspan="1" colspan="1">√</td><td rowspan="1" colspan="1"/><td rowspan="1" colspan="1"/><td rowspan="1" colspan="1"/></tr><tr><td rowspan="4" colspan="1">Stipe colour</td><td rowspan="1" colspan="1">almost white</td><td rowspan="1" colspan="1"/><td rowspan="1" colspan="1">√</td><td rowspan="1" colspan="1"/><td rowspan="1" colspan="1"/><td rowspan="1" colspan="1">√</td><td rowspan="1" colspan="1"/><td rowspan="1" colspan="1"/><td rowspan="1" colspan="1">√</td><td rowspan="1" colspan="1">√</td></tr><tr><td rowspan="1" colspan="1">partly pink</td><td rowspan="1" colspan="1">√</td><td rowspan="1" colspan="1">√</td><td rowspan="1" colspan="1">√</td><td rowspan="1" colspan="1">√</td><td rowspan="1" colspan="1"/><td rowspan="1" colspan="1"/><td rowspan="1" colspan="1">√</td><td rowspan="1" colspan="1"/><td rowspan="1" colspan="1"/></tr><tr><td rowspan="1" colspan="1">partly purple</td><td rowspan="1" colspan="1"/><td rowspan="1" colspan="1"/><td rowspan="1" colspan="1">√</td><td rowspan="1" colspan="1">√</td><td rowspan="1" colspan="1"/><td rowspan="1" colspan="1">√</td><td rowspan="1" colspan="1">√</td><td rowspan="1" colspan="1"/><td rowspan="1" colspan="1"/></tr><tr><td rowspan="1" colspan="1">partly violet</td><td rowspan="1" colspan="1"/><td rowspan="1" colspan="1"/><td rowspan="1" colspan="1"/><td rowspan="1" colspan="1"/><td rowspan="1" colspan="1"/><td rowspan="1" colspan="1">√</td><td rowspan="1" colspan="1"/><td rowspan="1" colspan="1"/><td rowspan="1" colspan="1"/></tr><tr><td rowspan="4" colspan="1">Spore size</td><td rowspan="1" colspan="1">length (µm)</td><td rowspan="1" colspan="1">6.5–7.5</td><td rowspan="1" colspan="1">6.5–7.7</td><td rowspan="1" colspan="1">7–8</td><td rowspan="1" colspan="1">7.6–9.3</td><td rowspan="1" colspan="1">6.9–7.8</td><td rowspan="1" colspan="1">6–8</td><td rowspan="1" colspan="1">6–9.5</td><td rowspan="1" colspan="1">6.5–7</td><td rowspan="1" colspan="1">6.5–7</td></tr><tr><td rowspan="1" colspan="1">width (µm)</td><td rowspan="1" colspan="1">5.5–6</td><td rowspan="1" colspan="1">5.3–6.0</td><td rowspan="1" colspan="1">6.5–7</td><td rowspan="1" colspan="1">7.3–8.2</td><td rowspan="1" colspan="1">6–6.9</td><td rowspan="1" colspan="1">5.5–7</td><td rowspan="1" colspan="1">5–8</td><td rowspan="1" colspan="1">5–6</td><td rowspan="1" colspan="1">5.6–6.2</td></tr><tr><td rowspan="1" colspan="1">mean (length × width)</td><td rowspan="1" colspan="1"/><td rowspan="1" colspan="1">7.1 × 5.7</td><td rowspan="1" colspan="1">7.5 × 6.7</td><td rowspan="1" colspan="1"/><td rowspan="1" colspan="1">7.3 × 6.4</td><td rowspan="1" colspan="1">6.9–6.3</td><td rowspan="1" colspan="1">7.3–6.3</td><td rowspan="1" colspan="1"/><td rowspan="1" colspan="1">6.8 × 5.9</td></tr><tr><td rowspan="1" colspan="1">Q value</td><td rowspan="1" colspan="1"/><td rowspan="1" colspan="1">1.17–1.33</td><td rowspan="1" colspan="1">1.07–1.19</td><td rowspan="1" colspan="1">1.00–1.15</td><td rowspan="1" colspan="1">1.09–1.19</td><td rowspan="1" colspan="1">1.00–1.17</td><td rowspan="1" colspan="1">1.03–1.33</td><td rowspan="1" colspan="1"/><td rowspan="1" colspan="1">1.10–1.19</td></tr><tr><td rowspan="3" colspan="1">Spore ornamentation</td><td rowspan="1" colspan="1">subreticulate</td><td rowspan="1" colspan="1">√</td><td rowspan="1" colspan="1">√</td><td rowspan="1" colspan="1">√</td><td rowspan="1" colspan="1">√</td><td rowspan="1" colspan="1">√</td><td rowspan="1" colspan="1">√</td><td rowspan="1" colspan="1">√</td><td rowspan="1" colspan="1">√</td><td rowspan="1" colspan="1">√</td></tr><tr><td rowspan="1" colspan="1">reticulate</td><td rowspan="1" colspan="1"/><td rowspan="1" colspan="1"/><td rowspan="1" colspan="1"/><td rowspan="1" colspan="1"/><td rowspan="1" colspan="1">√</td><td rowspan="1" colspan="1"/><td rowspan="1" colspan="1"/><td rowspan="1" colspan="1">√</td><td rowspan="1" colspan="1"/></tr><tr><td rowspan="1" colspan="1">height (µm)</td><td rowspan="1" colspan="1"/><td rowspan="1" colspan="1">0.4–1.0</td><td rowspan="1" colspan="1">0.6–0.9</td><td rowspan="1" colspan="1">0.75</td><td rowspan="1" colspan="1">0.6–1</td><td rowspan="1" colspan="1">-2</td><td rowspan="1" colspan="1">-2</td><td rowspan="1" colspan="1"/><td rowspan="1" colspan="1">0.7–1.2</td></tr><tr><td rowspan="7" colspan="1">Cystidia on lamellae sides</td><td rowspan="1" colspan="1">length (µm)</td><td rowspan="1" colspan="1">44–55</td><td rowspan="1" colspan="1">52–75</td><td rowspan="1" colspan="1">29–34</td><td rowspan="1" colspan="1">80–110</td><td rowspan="1" colspan="1">74.5–101</td><td rowspan="1" colspan="1">55–135</td><td rowspan="1" colspan="1">90–117</td><td rowspan="1" colspan="1">45–60</td><td rowspan="1" colspan="1">66.5–91.5</td></tr><tr><td rowspan="1" colspan="1">width (µm)</td><td rowspan="1" colspan="1">5.5–7</td><td rowspan="1" colspan="1">7.5–10.5</td><td rowspan="1" colspan="1">10–12.5</td><td rowspan="1" colspan="1">11–17</td><td rowspan="1" colspan="1">10.5–15</td><td rowspan="1" colspan="1">12–22</td><td rowspan="1" colspan="1">10–21</td><td rowspan="1" colspan="1">9–12</td><td rowspan="1" colspan="1">12.5–16.5</td></tr><tr><td rowspan="1" colspan="1">cylindrical or clavate</td><td rowspan="1" colspan="1">√</td><td rowspan="1" colspan="1">√</td><td rowspan="1" colspan="1"/><td rowspan="1" colspan="1"/><td rowspan="1" colspan="1"/><td rowspan="1" colspan="1"/><td rowspan="1" colspan="1"/><td rowspan="1" colspan="1">√</td><td rowspan="1" colspan="1"/></tr><tr><td rowspan="1" colspan="1">subulate or lageniform</td><td rowspan="1" colspan="1"/><td rowspan="1" colspan="1"/><td rowspan="1" colspan="1"/><td rowspan="1" colspan="1"/><td rowspan="1" colspan="1"/><td rowspan="1" colspan="1"/><td rowspan="1" colspan="1"/><td rowspan="1" colspan="1"/><td rowspan="1" colspan="1">√</td></tr><tr><td rowspan="1" colspan="1">fusiform</td><td rowspan="1" colspan="1"/><td rowspan="1" colspan="1"/><td rowspan="1" colspan="1">√</td><td rowspan="1" colspan="1">√</td><td rowspan="1" colspan="1">√</td><td rowspan="1" colspan="1">√</td><td rowspan="1" colspan="1">√</td><td rowspan="1" colspan="1">√</td><td rowspan="1" colspan="1">√</td></tr><tr><td rowspan="1" colspan="1">obtuse</td><td rowspan="1" colspan="1"/><td rowspan="1" colspan="1">√</td><td rowspan="1" colspan="1"/><td rowspan="1" colspan="1"/><td rowspan="1" colspan="1">√</td><td rowspan="1" colspan="1">√</td><td rowspan="1" colspan="1">√</td><td rowspan="1" colspan="1">√</td><td rowspan="1" colspan="1"/></tr><tr><td rowspan="1" colspan="1">acute</td><td rowspan="1" colspan="1"/><td rowspan="1" colspan="1"/><td rowspan="1" colspan="1">√</td><td rowspan="1" colspan="1"/><td rowspan="1" colspan="1"/><td rowspan="1" colspan="1">√</td><td rowspan="1" colspan="1"/><td rowspan="1" colspan="1">√</td><td rowspan="1" colspan="1">√</td></tr><tr><td rowspan="3" colspan="1">Cystidia on lamellae edges</td><td rowspan="1" colspan="1">length (µm)</td><td rowspan="1" colspan="1">37–65</td><td rowspan="1" colspan="1">38.5–63</td><td rowspan="1" colspan="1">32–39</td><td rowspan="1" colspan="1">70–100</td><td rowspan="1" colspan="1">48–88</td><td rowspan="1" colspan="1">36–68</td><td rowspan="1" colspan="1">30–85</td><td rowspan="1" colspan="1"/><td rowspan="1" colspan="1">42.5–56.5</td></tr><tr><td rowspan="1" colspan="1">width (µm)</td><td rowspan="1" colspan="1">5.5–7</td><td rowspan="1" colspan="1">5.5–7.5</td><td rowspan="1" colspan="1">5.5–7</td><td rowspan="1" colspan="1">11–17</td><td rowspan="1" colspan="1">5.5–10.5</td><td rowspan="1" colspan="1">8–15</td><td rowspan="1" colspan="1">7–10</td><td rowspan="1" colspan="1"/><td rowspan="1" colspan="1">5.5–7</td></tr><tr><td rowspan="1" colspan="1">different from sides</td><td rowspan="1" colspan="1">√</td><td rowspan="1" colspan="1">√</td><td rowspan="1" colspan="1">√</td><td rowspan="1" colspan="1"/><td rowspan="1" colspan="1"/><td rowspan="1" colspan="1"/><td rowspan="1" colspan="1"/><td rowspan="1" colspan="1"/><td rowspan="1" colspan="1"/></tr><tr><td rowspan="2" colspan="1">TC (margin)</td><td rowspan="1" colspan="1">length (µm)</td><td rowspan="1" colspan="1">44–80</td><td rowspan="1" colspan="1">47–76</td><td rowspan="1" colspan="1">39–47</td><td rowspan="1" colspan="1"/><td rowspan="1" colspan="1">55.5–89</td><td rowspan="1" colspan="1">9–64</td><td rowspan="1" colspan="1">11–65</td><td rowspan="1" colspan="1"/><td rowspan="1" colspan="1">60–85</td></tr><tr><td rowspan="1" colspan="1">width (µm)</td><td rowspan="1" colspan="1">5.3–8</td><td rowspan="1" colspan="1">5–7</td><td rowspan="1" colspan="1">2.5–4.5</td><td rowspan="1" colspan="1">5–11</td><td rowspan="1" colspan="1">5–7</td><td rowspan="1" colspan="1">4–10</td><td rowspan="1" colspan="1">4–10</td><td rowspan="1" colspan="1">6–9</td><td rowspan="1" colspan="1">4.5–6</td></tr><tr><td rowspan="2" colspan="1">Short cells</td><td rowspan="1" colspan="1">number</td><td rowspan="1" colspan="1"/><td rowspan="1" colspan="1">1–2</td><td rowspan="1" colspan="1"/><td rowspan="1" colspan="1">2–4</td><td rowspan="1" colspan="1">0–2</td><td rowspan="1" colspan="1">2–4</td><td rowspan="1" colspan="1"/><td rowspan="1" colspan="1"/><td rowspan="1" colspan="1">1–2</td></tr><tr><td rowspan="1" colspan="1">subterminal width (µm)</td><td rowspan="1" colspan="1"/><td rowspan="1" colspan="1"/><td rowspan="1" colspan="1"/><td rowspan="1" colspan="1"/><td rowspan="1" colspan="1"/><td rowspan="1" colspan="1">-12</td><td rowspan="1" colspan="1">-14</td><td rowspan="1" colspan="1"/><td rowspan="1" colspan="1"/></tr><tr><td rowspan="1" colspan="1">TC centre</td><td rowspan="1" colspan="1">width (µm)</td><td rowspan="1" colspan="1"/><td rowspan="1" colspan="1">4.5–7.5</td><td rowspan="1" colspan="1"/><td rowspan="1" colspan="1"/><td rowspan="1" colspan="1">4.5–7.5</td><td rowspan="1" colspan="1"/><td rowspan="1" colspan="1"/><td rowspan="1" colspan="1"/><td rowspan="1" colspan="1">3–4</td></tr></tbody></table><table-wrap-foot><fn><p>References: a-<xref ref-type="bibr" rid="B27">Hongo 1968</xref>, b-<xref ref-type="bibr" rid="B17">Crous et al. 2016</xref>, c-<xref ref-type="bibr" rid="B19">Das et al. 2005</xref>, d-<xref ref-type="bibr" rid="B18">Das et al. 2017</xref>, e-<xref ref-type="bibr" rid="B28">Hyde et al. 2016</xref>, f-<xref ref-type="bibr" rid="B15">Chiu 1945</xref>, Size unit of pileus is mm and the other microscopic characters are µm. Species in boldface are described in this study.</p></fn></table-wrap-foot></table-wrap></tp:treatment-sec><ref-list><ref id="B54"><mixed-citation xmlns:xlink="http://www.w3.org/1999/xlink" xlink:type="simple"><person-group><name name-style="western"><surname>Park</surname><given-names>MS</given-names></name><name name-style="western"><surname>Fong</surname><given-names>JJ</given-names></name><name name-style="western"><surname>Lee</surname><given-names>H</given-names></name><name name-style="western"><surname>Oh</surname><given-names>SY</given-names></name><name name-style="western"><surname>Jung</surname><given-names>PE</given-names></name><name name-style="western"><surname>Min</surname><given-names>YJ</given-names></name><name name-style="western"><surname>Seok</surname><given-names>SJ</given-names></name><name name-style="western"><surname>Lim</surname><given-names>YW</given-names></name></person-group> (<year>2013</year>) <article-title>Delimitation of <tp:taxon-name><tp:taxon-name-part taxon-name-part-type="genus">Russula</tp:taxon-name-part> <tp:taxon-name-part taxon-name-part-type="infraspecific-rank">subgenus</tp:taxon-name-part> <tp:taxon-name-part taxon-name-part-type="subgenus">Amoenula</tp:taxon-name-part></tp:taxon-name> in Korea using three molecular markers.</article-title><source>Mycobiology</source><volume>41</volume>(<issue>4</issue>): <fpage>191</fpage>–<lpage>201</lpage>. <ext-link xlink:type="simple" ext-link-type="doi" xlink:href="10.5941/MYCO.2013.41.4.191">https://doi.org/10.5941/MYCO.2013.41.4.191</ext-link></mixed-citation></ref><ref id="B17"><mixed-citation xmlns:xlink="http://www.w3.org/1999/xlink" xlink:type="simple"><person-group><name name-style="western"><surname>Crous</surname><given-names>PW</given-names></name><name name-style="western"><surname>Wingfield</surname><given-names>MJ</given-names></name><name name-style="western"><surname>Richardson</surname><given-names>DM</given-names></name><name name-style="western"><surname>Le Roux</surname><given-names>JJ</given-names></name><name name-style="western"><surname>Strasberg</surname><given-names>D</given-names></name><name name-style="western"><surname>Edwards</surname><given-names>J</given-names></name><name name-style="western"><surname>Roets</surname><given-names>F</given-names></name><name name-style="western"><surname>Hubka</surname><given-names>V</given-names></name><name name-style="western"><surname>Taylor</surname><given-names>PWJ</given-names></name><name name-style="western"><surname>Heykoop</surname><given-names>M</given-names></name><name name-style="western"><surname>Martín</surname><given-names>MP</given-names></name><name name-style="western"><surname>Moreno</surname><given-names>G</given-names></name><name name-style="western"><surname>Sutton</surname><given-names>DA</given-names></name><name name-style="western"><surname>Wiederhold</surname><given-names>NP</given-names></name><name name-style="western"><surname>Barnes</surname><given-names>CW</given-names></name><name name-style="western"><surname>Carlavilla</surname><given-names>JR</given-names></name><name name-style="western"><surname>Gené</surname><given-names>J</given-names></name><name name-style="western"><surname>Giraldo</surname><given-names>A</given-names></name><name name-style="western"><surname>Guarnaccia</surname><given-names>V</given-names></name><name name-style="western"><surname>Guarro</surname><given-names>J</given-names></name><name name-style="western"><surname>Hernández-Restrepo</surname><given-names>M</given-names></name><name name-style="western"><surname>Kolařík</surname><given-names>M</given-names></name><name name-style="western"><surname>Manjón</surname><given-names>JL</given-names></name><name name-style="western"><surname>Pascoe</surname><given-names>IG</given-names></name><name name-style="western"><surname>Popov</surname><given-names>ES</given-names></name><name name-style="western"><surname>Sandoval-Denis</surname><given-names>M</given-names></name><name name-style="western"><surname>Woudenberg</surname><given-names>JHC</given-names></name><name name-style="western"><surname>Acharya</surname><given-names>K</given-names></name><name name-style="western"><surname>Alexandrova</surname><given-names>AV</given-names></name><name name-style="western"><surname>Alvarado</surname><given-names>P</given-names></name><name name-style="western"><surname>Barbosa</surname><given-names>RN</given-names></name><name name-style="western"><surname>Baseia</surname><given-names>IG</given-names></name><name name-style="western"><surname>Blanchette</surname><given-names>RA</given-names></name><name name-style="western"><surname>Boekhout</surname><given-names>T</given-names></name><name name-style="western"><surname>Burgess</surname><given-names>TI</given-names></name><name name-style="western"><surname>Cano-Lira</surname><given-names>JF</given-names></name><name name-style="western"><surname>Čmoková</surname><given-names>A</given-names></name><name name-style="western"><surname>Dimitrov</surname><given-names>RA</given-names></name><name name-style="western"><surname>Dyakov</surname><given-names>MYu</given-names></name><name name-style="western"><surname>Dueñas</surname><given-names>M</given-names></name><name name-style="western"><surname>Dutta</surname><given-names>AK</given-names></name><name name-style="western"><surname>Esteve-Raventós</surname><given-names>F</given-names></name><name name-style="western"><surname>Fedosova</surname><given-names>AG</given-names></name><name name-style="western"><surname>Fournier</surname><given-names>J</given-names></name><name name-style="western"><surname>Gamboa</surname><given-names>P</given-names></name><name name-style="western"><surname>Gouliamova</surname><given-names>DE</given-names></name><name name-style="western"><surname>Grebenc</surname><given-names>T</given-names></name><name name-style="western"><surname>Groenewald</surname><given-names>M</given-names></name><name name-style="western"><surname>Hanse</surname><given-names>B</given-names></name><name name-style="western"><surname>Hardy</surname><given-names>GEStJ</given-names></name><name name-style="western"><surname>Held</surname><given-names>BW</given-names></name><name name-style="western"><surname>Jurjević</surname><given-names>Ž</given-names></name><name name-style="western"><surname>Kaewgrajang</surname><given-names>T</given-names></name><name name-style="western"><surname>Latha</surname><given-names>KPD</given-names></name><name name-style="western"><surname>Lombard</surname><given-names>L</given-names></name><name name-style="western"><surname>Luangsa-Ard</surname><given-names>JJ</given-names></name><name name-style="western"><surname>Lysková</surname><given-names>P</given-names></name><name name-style="western"><surname>Mallátová</surname><given-names>N</given-names></name><name name-style="western"><surname>Manimohan</surname><given-names>P</given-names></name><name name-style="western"><surname>Miller</surname><given-names>AN</given-names></name><name name-style="western"><surname>Mirabolfathy</surname><given-names>M</given-names></name><name name-style="western"><surname>Morozova</surname><given-names>OV</given-names></name><name name-style="western"><surname>Obodai</surname><given-names>M</given-names></name><name name-style="western"><surname>Oliveira</surname><given-names>NT</given-names></name><name name-style="western"><surname>Ordóñez</surname><given-names>ME</given-names></name><name name-style="western"><surname>Otto</surname><given-names>EC</given-names></name><name name-style="western"><surname>Paloi</surname><given-names>S</given-names></name><name name-style="western"><surname>Peterson</surname><given-names>SW</given-names></name><name name-style="western"><surname>Phosri</surname><given-names>C</given-names></name><name name-style="western"><surname>Roux</surname><given-names>J</given-names></name><name name-style="western"><surname>Salazar</surname><given-names>WA</given-names></name><name name-style="western"><surname>Sánchez</surname><given-names>A</given-names></name><name name-style="western"><surname>Sarria</surname><given-names>GA</given-names></name><name name-style="western"><surname>Shin</surname><given-names>HD</given-names></name><name name-style="western"><surname>Silva</surname><given-names>BDB</given-names></name><name name-style="western"><surname>Silva</surname><given-names>GA</given-names></name><name name-style="western"><surname>Smith</surname><given-names>MTh</given-names></name><name name-style="western"><surname>Souza-Motta</surname><given-names>CM</given-names></name><name name-style="western"><surname>Stchigel</surname><given-names>AM</given-names></name><name name-style="western"><surname>Stoilova-Disheva</surname><given-names>MM</given-names></name><name name-style="western"><surname>Sulzbacher</surname><given-names>MA</given-names></name><name name-style="western"><surname>Telleria</surname><given-names>MT</given-names></name><name name-style="western"><surname>Toapanta</surname><given-names>C</given-names></name><name name-style="western"><surname>Traba</surname><given-names>JM</given-names></name><name name-style="western"><surname>Valenzuela-Lopez</surname><given-names>N</given-names></name><name name-style="western"><surname>Watling</surname><given-names>R</given-names></name><name name-style="western"><surname>Groenewald</surname><given-names>JZ</given-names></name></person-group> (<year>2016</year>) Fungal Planet description sheets 400‒468: <italic><tp:taxon-name><tp:taxon-name-part taxon-name-part-type="genus">Russula</tp:taxon-name-part> <tp:taxon-name-part taxon-name-part-type="species">intervenosa</tp:taxon-name-part></tp:taxon-name></italic> S. Paloi, A.K. Dutta &amp; K. Acharya sp. nov. Persoonia: Molecular Phylogeny and Evolution of <tp:taxon-name><tp:taxon-name-part taxon-name-part-type="kingdom">Fungi</tp:taxon-name-part></tp:taxon-name> 36: 316‒458. <ext-link xlink:type="simple" ext-link-type="doi" xlink:href="10.3767/003158516X692185">https://doi.org/10.3767/003158516X692185</ext-link></mixed-citation></ref><ref id="B27"><mixed-citation xmlns:xlink="http://www.w3.org/1999/xlink" xlink:type="simple"><person-group><name name-style="western"><surname>Hongo</surname><given-names>T</given-names></name></person-group> (<year>1968</year>) <article-title>Notulae Mycologicae (7).</article-title><source>Memoir of Shiga University</source><volume>18</volume>: <fpage>47</fpage>–<lpage>52</lpage>. <ext-link xlink:type="simple" ext-link-type="doi" xlink:href="10.2307/1293963">https://doi.org/10.2307/1293963</ext-link></mixed-citation></ref><ref id="B19"><mixed-citation xmlns:xlink="http://www.w3.org/1999/xlink" xlink:type="simple"><person-group><name name-style="western"><surname>Das</surname><given-names>K</given-names></name><name name-style="western"><surname>Miller</surname><given-names>SL</given-names></name><name name-style="western"><surname>Sharma</surname><given-names>JR</given-names></name><name name-style="western"><surname>Sharma</surname><given-names>P</given-names></name><name name-style="western"><surname>Bhatt</surname><given-names>RP</given-names></name></person-group> (<year>2005</year>) <article-title><italic><tp:taxon-name><tp:taxon-name-part taxon-name-part-type="genus">Russula</tp:taxon-name-part></tp:taxon-name></italic> in Himalaya 1: A new species of subgenus <tp:taxon-name><tp:taxon-name-part taxon-name-part-type="subgenus">Amoenula</tp:taxon-name-part></tp:taxon-name>.</article-title><source>Mycotaxon</source><volume>94</volume>: <fpage>85</fpage>–<lpage>88</lpage>.</mixed-citation></ref><ref id="B18"><mixed-citation xmlns:xlink="http://www.w3.org/1999/xlink" xlink:type="simple"><person-group><name name-style="western"><surname>Das</surname><given-names>K</given-names></name><name name-style="western"><surname>Ghosh</surname><given-names>A</given-names></name><name name-style="western"><surname>Chakraborty</surname><given-names>D</given-names></name><name name-style="western"><surname>Li</surname><given-names>J</given-names></name><name name-style="western"><surname>Qiu</surname><given-names>L</given-names></name><name name-style="western"><surname>Baghela</surname><given-names>A</given-names></name><name name-style="western"><surname>Halama</surname><given-names>M</given-names></name><name name-style="western"><surname>Hembrom</surname><given-names>ME</given-names></name><name name-style="western"><surname>Mehmood</surname><given-names>T</given-names></name><name name-style="western"><surname>Parihar</surname><given-names>A</given-names></name><name name-style="western"><surname>Pencakowski</surname><given-names>B</given-names></name><name name-style="western"><surname>Bielecka</surname><given-names>M</given-names></name><name name-style="western"><surname>Recyńska</surname><given-names>K</given-names></name><name name-style="western"><surname>Sasiela</surname><given-names>D</given-names></name><name name-style="western"><surname>Singh</surname><given-names>U</given-names></name><name name-style="western"><surname>Song</surname><given-names>Y</given-names></name><name name-style="western"><surname>Świerkoz</surname><given-names>K</given-names></name><name name-style="western"><surname>Szczęśniak</surname><given-names>K</given-names></name><name name-style="western"><surname>Uniyal</surname><given-names>P</given-names></name><name name-style="western"><surname>Zhang</surname><given-names>J</given-names></name><name name-style="western"><surname>Buyck</surname><given-names>B</given-names></name></person-group> (<year>2017</year>) <article-title>Fungal biodiversity profile 31–40.</article-title><source>Cryptogamie Mycologie</source><volume>38</volume>(<issue>3</issue>): <fpage>353</fpage>–<lpage>406</lpage>. <ext-link xlink:type="simple" ext-link-type="doi" xlink:href="10.7872/crym/v38.iss3.2017.353">https://doi.org/10.7872/crym/v38.iss3.2017.353</ext-link></mixed-citation></ref><ref id="B28"><mixed-citation xmlns:xlink="http://www.w3.org/1999/xlink" xlink:type="simple"><person-group><name name-style="western"><surname>Hyde</surname><given-names>KD</given-names></name><name name-style="western"><surname>Hongsanan</surname><given-names>S</given-names></name><name name-style="western"><surname>Jeewon</surname><given-names>R</given-names></name><name name-style="western"><surname>Bhat</surname><given-names>DJ</given-names></name><name name-style="western"><surname>McKenzie</surname><given-names>EHC</given-names></name><name name-style="western"><surname>Jones</surname><given-names>EBG</given-names></name><name name-style="western"><surname>Phookamsak</surname><given-names>R</given-names></name><name name-style="western"><surname>Ariyawansa</surname><given-names>HA</given-names></name><name name-style="western"><surname>Boonmee</surname><given-names>S</given-names></name><name name-style="western"><surname>Zhao</surname><given-names>Q</given-names></name><name name-style="western"><surname>Abdel-Aziz</surname><given-names>FA</given-names></name><name name-style="western"><surname>Abdel-Wahab</surname><given-names>MA</given-names></name><name name-style="western"><surname>Banmai</surname><given-names>S</given-names></name><name name-style="western"><surname>Chomnunti</surname><given-names>P</given-names></name><name name-style="western"><surname>Cui</surname><given-names>B-K</given-names></name><name name-style="western"><surname>Daranagama</surname><given-names>DA</given-names></name><name name-style="western"><surname>Das</surname><given-names>K</given-names></name><name name-style="western"><surname>Dayarathne</surname><given-names>MC</given-names></name><name name-style="western"><surname>de Silva</surname><given-names>NI</given-names></name><name name-style="western"><surname>Dissanayake</surname><given-names>AJ</given-names></name><name name-style="western"><surname>Doilom</surname><given-names>M</given-names></name><name name-style="western"><surname>Ekanayaka</surname><given-names>AH</given-names></name><name name-style="western"><surname>Gibertoni</surname><given-names>TB</given-names></name><name name-style="western"><surname>Góes-Neto</surname><given-names>A</given-names></name><name name-style="western"><surname>Huang</surname><given-names>S-K</given-names></name><name name-style="western"><surname>Jayasiri</surname><given-names>SC</given-names></name><name name-style="western"><surname>Jayawardena</surname><given-names>RS</given-names></name><name name-style="western"><surname>Konta</surname><given-names>S</given-names></name><name name-style="western"><surname>Lee</surname><given-names>HB</given-names></name><name name-style="western"><surname>Li</surname><given-names>W-J</given-names></name><name name-style="western"><surname>Lin</surname><given-names>C-G</given-names></name><name name-style="western"><surname>Liu</surname><given-names>J-K</given-names></name><name name-style="western"><surname>Lu</surname><given-names>Y-Z</given-names></name><name name-style="western"><surname>Luo</surname><given-names>Z-L</given-names></name><name name-style="western"><surname>Manawasinghe</surname><given-names>IS</given-names></name><name name-style="western"><surname>Manimohan</surname><given-names>P</given-names></name><name name-style="western"><surname>Mapook</surname><given-names>A</given-names></name><name name-style="western"><surname>Niskanen</surname><given-names>T</given-names></name><name name-style="western"><surname>Norphanphoun</surname><given-names>C</given-names></name><name name-style="western"><surname>Papizadeh</surname><given-names>M</given-names></name><name name-style="western"><surname>Perera</surname><given-names>RH</given-names></name><name name-style="western"><surname>Phukhamsakda</surname><given-names>C</given-names></name><name name-style="western"><surname>Richter</surname><given-names>C</given-names></name><name name-style="western"><surname>de Santiago</surname><given-names>ALCMA</given-names></name><name name-style="western"><surname>Drechsler-Santos</surname><given-names>ER</given-names></name><name name-style="western"><surname>Senanayake</surname><given-names>IC</given-names></name><name name-style="western"><surname>Tanaka</surname><given-names>K</given-names></name><name name-style="western"><surname>Tennakoon</surname><given-names>TMDS</given-names></name><name name-style="western"><surname>Thambugala</surname><given-names>KM</given-names></name><name name-style="western"><surname>Tian</surname><given-names>Q</given-names></name><name name-style="western"><surname>Tibpromma</surname><given-names>S</given-names></name><name name-style="western"><surname>Thongbai</surname><given-names>B</given-names></name><name name-style="western"><surname>Vizzini</surname><given-names>A</given-names></name><name name-style="western"><surname>Wanasinghe</surname><given-names>DN</given-names></name><name name-style="western"><surname>Wijayawardene</surname><given-names>NN</given-names></name><name name-style="western"><surname>Wu</surname><given-names>H-X</given-names></name><name name-style="western"><surname>Yang</surname><given-names>J</given-names></name><name name-style="western"><surname>Zeng</surname><given-names>X-Y</given-names></name><name name-style="western"><surname>Zhang</surname><given-names>H</given-names></name><name name-style="western"><surname>Zhang</surname><given-names>J-F</given-names></name><name name-style="western"><surname>Bulgakov</surname><given-names>TS</given-names></name><name name-style="western"><surname>Camporesi</surname><given-names>E</given-names></name><name name-style="western"><surname>Bahkali</surname><given-names>AH</given-names></name><name name-style="western"><surname>Amoozegar</surname><given-names>MA</given-names></name><name name-style="western"><surname>Araujo-Neta</surname><given-names>LS</given-names></name><name name-style="western"><surname>Ammirati</surname><given-names>JF</given-names></name><name name-style="western"><surname>Baghela</surname><given-names>A</given-names></name><name name-style="western"><surname>Bhatt</surname><given-names>RP</given-names></name><name name-style="western"><surname>Bojantchev</surname><given-names>D</given-names></name><name name-style="western"><surname>Buyck</surname><given-names>B</given-names></name><name name-style="western"><surname>da Silva</surname><given-names>GA</given-names></name><name name-style="western"><surname>de Lima</surname><given-names>CLF</given-names></name><name name-style="western"><surname>de Oliveira</surname><given-names>RJV</given-names></name><name name-style="western"><surname>de Souza</surname><given-names>CAF</given-names></name><name name-style="western"><surname>Dai</surname><given-names>Y-C</given-names></name><name name-style="western"><surname>Dima</surname><given-names>B</given-names></name><name name-style="western"><surname>Duong</surname><given-names>TT</given-names></name><name name-style="western"><surname>Ercole</surname><given-names>E</given-names></name><name name-style="western"><surname>Mafalda-Freire</surname><given-names>F</given-names></name><name name-style="western"><surname>Ghosh</surname><given-names>A</given-names></name><name name-style="western"><surname>Hashimoto</surname><given-names>A</given-names></name><name name-style="western"><surname>Kamolhan</surname><given-names>S</given-names></name><name name-style="western"><surname>Kang</surname><given-names>J-C</given-names></name><name name-style="western"><surname>Karunarathna</surname><given-names>SC</given-names></name><name name-style="western"><surname>Kirk</surname><given-names>PM</given-names></name><name name-style="western"><surname>Kytövuori</surname><given-names>I</given-names></name><name name-style="western"><surname>Lantieri</surname><given-names>A</given-names></name><name name-style="western"><surname>Liimatainen</surname><given-names>K</given-names></name><name name-style="western"><surname>Liu</surname><given-names>Z-Y</given-names></name><name name-style="western"><surname>Liu</surname><given-names>X-Z</given-names></name><name name-style="western"><surname>Lücking</surname><given-names>R</given-names></name><name name-style="western"><surname>Medardi</surname><given-names>G</given-names></name><name name-style="western"><surname>Mortimer</surname><given-names>PE</given-names></name><name name-style="western"><surname>Nguyen</surname><given-names>TTT</given-names></name><name name-style="western"><surname>Promputtha</surname><given-names>I</given-names></name><name name-style="western"><surname>Raj</surname><given-names>KNA</given-names></name><name name-style="western"><surname>Reck</surname><given-names>MA</given-names></name><name name-style="western"><surname>Lumyong</surname><given-names>S</given-names></name><name name-style="western"><surname>Shahzadeh-Fazeli</surname><given-names>SA</given-names></name><name name-style="western"><surname>Stadler</surname><given-names>M</given-names></name><name name-style="western"><surname>Soudi</surname><given-names>MR</given-names></name><name name-style="western"><surname>Su</surname><given-names>H-Y</given-names></name><name name-style="western"><surname>Takahashi</surname><given-names>T</given-names></name><name name-style="western"><surname>Tangthirasunun</surname><given-names>N</given-names></name><name name-style="western"><surname>Uniyal</surname><given-names>P</given-names></name><name name-style="western"><surname>Wang</surname><given-names>Y</given-names></name><name name-style="western"><surname>Wen</surname><given-names>T-C</given-names></name><name name-style="western"><surname>Xu</surname><given-names>J-C</given-names></name><name name-style="western"><surname>Zhang</surname><given-names>Z-K</given-names></name><name name-style="western"><surname>Zhao</surname><given-names>Y-C</given-names></name><name name-style="western"><surname>Zhou</surname><given-names>J-L</given-names></name><name name-style="western"><surname>Zhu</surname><given-names>L</given-names></name></person-group> (<year>2016</year>) <article-title>Fungal diversity notes 367–490: taxonomic and phylogenetic contribution to fungal taxa.</article-title><source>Fungal Diversity</source><volume>80</volume>(<issue>1</issue>): <fpage>1</fpage>–<lpage>270</lpage>. <ext-link xlink:type="simple" ext-link-type="doi" xlink:href="10.1007/s13225-016-0373-x">https://doi.org/10.1007/s13225-016-0373-x</ext-link></mixed-citation></ref><ref id="B15"><mixed-citation xmlns:xlink="http://www.w3.org/1999/xlink" xlink:type="simple"><person-group><name name-style="western"><surname>Chiu</surname><given-names>WF</given-names></name></person-group> (<year>1945</year>) The <tp:taxon-name><tp:taxon-name-part taxon-name-part-type="family">Russulaceae</tp:taxon-name-part></tp:taxon-name> of Yunnan. Lloydia 8(1): 31‒59.</mixed-citation></ref></ref-list></tp:taxon-treatment>
