# Supplementary material for: Taxonomic revision of Russula subsection Amoeninae from South Korea
Source: MycoKeys. 2020 Nov 9;75:1–29. doi: 10.3897/mycokeys.75.53673 (PMC7669817; doi:10.3897/mycokeys.75.53673)
Supplement: XML Treatment for Russula [file mycokeys.75.53673-treatment3.xml]

<!DOCTYPE tp:taxon-treatment
  PUBLIC "-//TaxonX//DTD Taxonomic Treatment Publishing DTD v0 20100105//EN" "tax-treatment-NSO.dtd">
<tp:taxon-treatment xmlns:tp="http://www.plazi.org/taxpub"><tp:treatment-meta><kwd-group><label>Taxon classification</label><kwd><named-content xmlns:xlink="http://www.w3.org/1999/xlink" content-type="kingdom">Fungi</named-content></kwd><kwd><named-content xmlns:xlink="http://www.w3.org/1999/xlink" content-type="order">Russulales</named-content></kwd><kwd><named-content xmlns:xlink="http://www.w3.org/1999/xlink" content-type="family">Russulaceae</named-content></kwd></kwd-group><mixed-citation publication-type="journal"><person-group><name><surname>Wisitrassameewong</surname><given-names>Komsit</given-names></name><name><surname>Park</surname><given-names>Myung Soo</given-names></name><name><surname>Lee</surname><given-names>Hyun</given-names></name><name><surname>Ghosh</surname><given-names>Aniket</given-names></name><name><surname>Das</surname><given-names>Kanad</given-names></name><name><surname>Buyck</surname><given-names>Bart</given-names></name><name><surname>Looney</surname><given-names>Brian P.</given-names></name><name><surname>Caboň</surname><given-names>Miroslav</given-names></name><name><surname>Adamčík</surname><given-names>Slavomír</given-names></name><name><surname>Kim</surname><given-names>Changmu</given-names></name><name><surname>Kim</surname><given-names>Chang Sun</given-names></name><name><surname>Lim</surname><given-names>Young Woon</given-names></name></person-group><article-title>Taxonomic revision of <tp:taxon-name><tp:taxon-name-part taxon-name-part-type="genus" reg="Russula">Russula</tp:taxon-name-part> <tp:taxon-name-part taxon-name-part-type="infraspecific-rank">subsection</tp:taxon-name-part> <tp:taxon-name-part taxon-name-part-type="subsection" reg="Amoeninae">Amoeninae</tp:taxon-name-part></tp:taxon-name> from South Korea</article-title><source>MycoKeys</source><day>09</day><month>11</month><year>2020</year><volume>75</volume><fpage>1</fpage><lpage>29</lpage><pub-id pub-id-type="doi">10.3897/mycokeys.75.53673</pub-id></mixed-citation></tp:treatment-meta><tp:nomenclature><tp:taxon-name><object-id xmlns:xlink="http://www.w3.org/1999/xlink" content-type="arpha" xlink:type="simple">9701A921-8289-5DF9-8505-D2CE73E4F70C</object-id>
            <tp:taxon-name-part taxon-name-part-type="genus" reg="Russula">Russula</tp:taxon-name-part>
          </tp:taxon-name><tp:taxon-authority>sp.</tp:taxon-authority><xref ref-type="fig" rid="F3">Figs 3F, G</xref><xref ref-type="fig" rid="F4">, 4E, F</xref><xref ref-type="fig" rid="F7">, 7</xref></tp:nomenclature><tp:treatment-sec sec-type="diagnosis" id="SECID0EEXDI"><title>Diagnosis.</title><p><bold>Pileus</bold> medium-sized, 60 mm diam., applanate with deeply depressed center, margin distinctly striate, crenulate, radially cracking; cuticle dry, viscid when moist, pruinose, peeling to 1/2 of the pileus radius, color greyish violet (18E5-E6), with dark violet (18F4-F6) patches, towards margin violet grey (18D2) to dull violet (18D3). <bold>Lamellae</bold> 3 mm deep, adnate, dense, pale cream; lamellulae rare, forked near the stipe; edge smooth and concolorous. <bold>Stipe</bold> 55 × 8–10 mm, centrally attached, tapering downwards base, surface dry, longitudinally-striated, white and flushed with purple. <bold>Context</bold> 2 mm thick at half of the pileus radius, white, unchanging; taste and odor not recorded. <bold>Spore print</bold> cream white.</p><p><bold>Basidiospores</bold> (n = 20, 1, 1) (6.4–)6.5–6.8–7(–7.2) × (5.5–)5.6–5.9–6.2(–6.5) µm, Q = (1.08–)1.1–1.14–1.19(–1.24), subglobose to broadly ellipsoid, ornamentation of thin to moderately thick, 0.8–1.4 µm high ridges forming an incomplete reticulum (2–6 in a 3 µm circle), isolated warts rare (0–2 in a 3 µm circle), suprahilar spot not amyloid, small. <bold>Basidia</bold> (32–)34–36.2–38.5(–40) × (9–)9.5–10.5–11(–11.5) µm, 4-spored, clavate. <bold>Basidiola</bold> (24–)25.8–31–35(–42.5) × (8.3–)8.9–9.9–10.8(–11.4) µm, narrowly clavate, with guttate or granular contents. <bold>Hymenial cystidia on lamellae sides</bold> widely dispersed to dispersed, 100–500 per mm<sup>2</sup>, (63)66.5–79–91.5(–109) × (10.5–)12.5–14.5–16.5(–18) µm, narrowly fusiform or lageniform, originating from subhymenium and emergent beyond basidia, apically acute or obtuse but narrowed, thick-walled (walls up to 0.9 µm), contents optically empty, negative in sulfovanillin. <bold>Lamellar edge</bold> with dispersed basidia, true gloeocystidia (with differentiated contents) absent; marginal cells very abundant, resembling terminal cells in the pileus, narrowly lageniform or subulate (36.5–)42.5–49.6–56.5(–70.1) × (5–)5.5–6.3–7(–7.5) µm, narrowly lageniform or subulate, apically acute; narrowly clavate to clavate with optuse apex, (11.5–)14.5–17.8–21.2(–23.2) × (4–)5.2–6.2–7(–7.5) µm. <bold>Pileipellis</bold> orthochromatic in Cresyl blue, sharply delimited from the underlying context, 250–400 µm thick, with gelatinous matter, cystidoid hyphae prevailing, shorter cylindrical terminal hyphae present, parallel or repent scattered, pileocystidia absent, with a well-defined, gelatinized, 70–120 µm thick suprapellis of ascending or erect hyphal terminations forming a trichoderm, subpellis 230–350 µm thick, dense, horizontally oriented, gelatinized and branched cylindrical hyphae; acid-resistant incrustrations absent. Hyphal terminations near the pileus margin unbranched, usually only slightly flexuous, either long and attenuated or subcylindrical, short and obtuse; the attenuated ones more frequent, with terminal cells (45.0–)60.0–72.6–85.0(–96.5) × (3.5–)4.5–5.1–6.0(–6.5) µm, subulate, apically acute, thin-walled, shorter ones with terminal cells (18–)20.5–28.7–37.0(–48.0) × (3.0–)3.5–4.4–5.0(–6.0) µm, cylindrical or subcylindrical, apically obtuse but often constricted, thin walled; followed by (0–)1–2(–3) unbranched shorter and equally wide cells. Hyphal termination near the pileus center similar but shorter and narrower, attenuated longer ones with terminal cells (38.5–)43.5–53.4–63.0(–73.0) × (2.5–)3–3.5–4.0(–4.5) µm; shorter cylindrical ones with terminal cells (11.5–)13.5–16.4–19.0(–22.0) × (3.0–)3.5–4.1–4.5(–5.5) µm. <bold>Pileocystidia</bold> absent. Cystidioid or oleipherous hyphae in subpellis or context absent.</p></tp:treatment-sec><tp:treatment-sec sec-type="ecology" id="SECID0EGYDI"><title>Ecology.</title><p>solitary on soil in deciduous forest, near <italic><tp:taxon-name><tp:taxon-name-part taxon-name-part-type="genus" reg="Quercus">Quercus</tp:taxon-name-part> <tp:taxon-name-part taxon-name-part-type="species" reg="mongolica">mongolica</tp:taxon-name-part></tp:taxon-name></italic>.</p></tp:treatment-sec><tp:treatment-sec sec-type="material" id="SECID0EXYDI"><title>Material examined.</title><p>South Korea. Incheon-si, Ongjin-gun, Jangbongdo islands, 72 m elev., <named-content xmlns:xlink="http://www.w3.org/1999/xlink" content-type="dwc:verbatimCoordinates" xlink:type="simple"><named-content content-type="geo-json" specific-use="{&#34;type&#34;:&#34;Point&#34;,&#34;coordinates&#34;:[126.352778,37.531944]}" id="NCID0EAZDI" xlink:type="simple">37°31'55"N, 126°21'10"E</named-content></named-content>, Jae Young Park, Nam Kyu Kim, Suldbold Jargalmaa, 26 July 2016, SFC20160726-13 (Holotype, <abbrev xmlns:xlink="http://www.w3.org/1999/xlink" content-type="institution" xlink:title="Seoul National University Fungus Collection" id="ABBRID0EFZDI" xlink:type="simple">SFC</abbrev>!).</p></tp:treatment-sec><tp:treatment-sec sec-type="comments" id="SECID0EKZDI"><title>Comments.</title><p>This species is morphologically similar to <italic><tp:taxon-name><tp:taxon-name-part taxon-name-part-type="genus" reg="Russula">R.</tp:taxon-name-part> <tp:taxon-name-part taxon-name-part-type="species" reg="mukteshwarica">mukteshwarica</tp:taxon-name-part></tp:taxon-name></italic>, but phylogenetically close to <italic><tp:taxon-name><tp:taxon-name-part taxon-name-part-type="genus" reg="Russula">R.</tp:taxon-name-part> <tp:taxon-name-part taxon-name-part-type="species" reg="pseudoamoenicolor">pseudoamoenicolor</tp:taxon-name-part></tp:taxon-name></italic> and <italic><tp:taxon-name><tp:taxon-name-part taxon-name-part-type="genus" reg="Russula">R.</tp:taxon-name-part> <tp:taxon-name-part taxon-name-part-type="species" reg="pauriensis">pauriensis</tp:taxon-name-part></tp:taxon-name></italic>. <italic><tp:taxon-name><tp:taxon-name-part taxon-name-part-type="genus" reg="Russula">Russula</tp:taxon-name-part> <tp:taxon-name-part taxon-name-part-type="species" reg="mukteshwarica">mukteshwarica</tp:taxon-name-part></tp:taxon-name></italic> and <italic><tp:taxon-name><tp:taxon-name-part taxon-name-part-type="genus" reg="Russula">R.</tp:taxon-name-part> <tp:taxon-name-part taxon-name-part-type="species" reg="pauriensis">pauriensis</tp:taxon-name-part></tp:taxon-name></italic> differ from <italic><tp:taxon-name><tp:taxon-name-part taxon-name-part-type="genus" reg="Russula">Russula</tp:taxon-name-part></tp:taxon-name></italic> sp. in the greenish yellow region at the pileus center, which is present in the first two species but absent in the latter (<xref ref-type="bibr" rid="B19">Das et al. 2005</xref>, <xref ref-type="bibr" rid="B18">2017</xref>). <italic><tp:taxon-name><tp:taxon-name-part taxon-name-part-type="genus" reg="Russula">Russula</tp:taxon-name-part> <tp:taxon-name-part taxon-name-part-type="species" reg="pseudoamoenicolor">pseudoamoenicolor</tp:taxon-name-part></tp:taxon-name></italic> has a discolorous lamella edge (<xref ref-type="bibr" rid="B28">Hyde et al. 2016</xref>), whereas <italic><tp:taxon-name><tp:taxon-name-part taxon-name-part-type="genus" reg="Russula">Russula</tp:taxon-name-part></tp:taxon-name></italic> sp. has a concolorous lamellae edge. <italic><tp:taxon-name><tp:taxon-name-part taxon-name-part-type="genus" reg="Russula">Russula</tp:taxon-name-part></tp:taxon-name></italic> sp. has a purple pileus similar to that of <italic><tp:taxon-name><tp:taxon-name-part taxon-name-part-type="genus" reg="Russula">R.</tp:taxon-name-part> <tp:taxon-name-part taxon-name-part-type="species" reg="violeipes">violeipes</tp:taxon-name-part></tp:taxon-name></italic>; however, spore ornamentation height (up to 0.7 µm) and pleurocystidia size (80–115 × 12–15 µm) distinguishes <italic><tp:taxon-name><tp:taxon-name-part taxon-name-part-type="genus" reg="Russula">Russula</tp:taxon-name-part></tp:taxon-name></italic> sp. from <italic><tp:taxon-name><tp:taxon-name-part taxon-name-part-type="genus" reg="Russula">R.</tp:taxon-name-part> <tp:taxon-name-part taxon-name-part-type="species" reg="violeipes">violeipes</tp:taxon-name-part></tp:taxon-name></italic> (<xref ref-type="bibr" rid="B32">Kränzlin 2005</xref>).</p></tp:treatment-sec><tp:treatment-sec><!--Section generated to contain objects referenced in tp:taxon-treatment.--><fig id="F3" position="float" orientation="portrait"><object-id xmlns:xlink="http://www.w3.org/1999/xlink" content-type="doi" xlink:type="simple">10.3897/mycokeys.75.53673.figure3</object-id><object-id xmlns:xlink="http://www.w3.org/1999/xlink" content-type="arpha" xlink:type="simple">36581DC1-9278-50EF-9914-CBD60D3374F7</object-id><label>Figure 3.</label><caption><p>Basidiomes of Korean <italic><tp:taxon-name><tp:taxon-name-part taxon-name-part-type="genus" reg="Amoeninae">Amoeninae</tp:taxon-name-part></tp:taxon-name></italic> from this study. <bold>A, B</bold><italic><tp:taxon-name><tp:taxon-name-part taxon-name-part-type="genus" reg="Russula">Russula</tp:taxon-name-part> <tp:taxon-name-part taxon-name-part-type="species" reg="bella">bella</tp:taxon-name-part></tp:taxon-name></italic> (A-SFC20170802-03, B-SFC20170819-05) <bold>C–E</bold><italic><tp:taxon-name><tp:taxon-name-part taxon-name-part-type="genus" reg="Russula">R.</tp:taxon-name-part> <tp:taxon-name-part taxon-name-part-type="species" reg="orientipurpurea">orientipurpurea</tp:taxon-name-part></tp:taxon-name></italic> (SFC20170819-08) <bold>F, G</bold><italic><tp:taxon-name><tp:taxon-name-part taxon-name-part-type="genus" reg="Russula">Russula</tp:taxon-name-part></tp:taxon-name></italic> sp. (SFC20160726-13). Scale bars: 20 mm.</p></caption><graphic xmlns:xlink="http://www.w3.org/1999/xlink" xlink:href="mycokeys-75-001-g003.jpg" position="float" orientation="portrait" xlink:type="simple" id="oo_473296.jpg"><uri content-type="original_file" xlink:type="simple">https://binary.pensoft.net/fig/473296</uri></graphic></fig><fig id="F4" position="float" orientation="portrait"><object-id xmlns:xlink="http://www.w3.org/1999/xlink" content-type="doi" xlink:type="simple">10.3897/mycokeys.75.53673.figure4</object-id><object-id xmlns:xlink="http://www.w3.org/1999/xlink" content-type="arpha" xlink:type="simple">4A5BE651-F092-542E-BCFC-EC77D27AC19E</object-id><label>Figure 4.</label><caption><p>Basidiospores with scanning electron microscopy images (<bold>A, C, E</bold>) and drawing images (<bold>B, D, F</bold>) <bold>A, B</bold><italic><tp:taxon-name><tp:taxon-name-part taxon-name-part-type="genus" reg="Russula">Russula</tp:taxon-name-part> <tp:taxon-name-part taxon-name-part-type="species" reg="bella">bella</tp:taxon-name-part></tp:taxon-name></italic> (SFC20170819-05) <bold>C, D</bold><italic><tp:taxon-name><tp:taxon-name-part taxon-name-part-type="genus" reg="Russula">R.</tp:taxon-name-part> <tp:taxon-name-part taxon-name-part-type="species" reg="orientipurpurea">orientipurpurea</tp:taxon-name-part></tp:taxon-name></italic>; (SFC20170821-22b) <bold>E, F</bold><italic><tp:taxon-name><tp:taxon-name-part taxon-name-part-type="genus" reg="Russula">Russula</tp:taxon-name-part></tp:taxon-name></italic> sp. (SFC20160726-13). Scale bars: 2 µm.</p></caption><graphic xmlns:xlink="http://www.w3.org/1999/xlink" xlink:href="mycokeys-75-001-g004.jpg" position="float" orientation="portrait" xlink:type="simple" id="oo_473297.jpg"><uri content-type="original_file" xlink:type="simple">https://binary.pensoft.net/fig/473297</uri></graphic></fig><fig id="F7" position="float" orientation="portrait"><object-id xmlns:xlink="http://www.w3.org/1999/xlink" content-type="doi" xlink:type="simple">10.3897/mycokeys.75.53673.figure7</object-id><object-id xmlns:xlink="http://www.w3.org/1999/xlink" content-type="arpha" xlink:type="simple">38CE8FED-B30C-5FE7-9B36-B03F9E0ECA48</object-id><label>Figure 7.</label><caption><p>Microscopic features of <italic><tp:taxon-name><tp:taxon-name-part taxon-name-part-type="genus" reg="Russula">Russula</tp:taxon-name-part></tp:taxon-name></italic> sp. (SFC20160726-13) <bold>A</bold> basidia <bold>B</bold> basidiola <bold>C</bold> clavate marginal cells <bold>D</bold> hymenial cystidia on lamellae sides <bold>E</bold> subulate marginal cells <bold>F</bold> hyphal termination at pileus margin <bold>G</bold> hyphal termination at pileus centre. Scale bars: 10 µm.</p></caption><graphic xmlns:xlink="http://www.w3.org/1999/xlink" xlink:href="mycokeys-75-001-g007.jpg" position="float" orientation="portrait" xlink:type="simple" id="oo_473300.jpg"><uri content-type="original_file" xlink:type="simple">https://binary.pensoft.net/fig/473300</uri></graphic></fig></tp:treatment-sec><ref-list><ref id="B19"><mixed-citation xmlns:xlink="http://www.w3.org/1999/xlink" xlink:type="simple"><person-group><name name-style="western"><surname>Das</surname><given-names>K</given-names></name><name name-style="western"><surname>Miller</surname><given-names>SL</given-names></name><name name-style="western"><surname>Sharma</surname><given-names>JR</given-names></name><name name-style="western"><surname>Sharma</surname><given-names>P</given-names></name><name name-style="western"><surname>Bhatt</surname><given-names>RP</given-names></name></person-group> (<year>2005</year>) <article-title><italic><tp:taxon-name><tp:taxon-name-part taxon-name-part-type="genus">Russula</tp:taxon-name-part></tp:taxon-name></italic> in Himalaya 1: A new species of subgenus <tp:taxon-name><tp:taxon-name-part taxon-name-part-type="subgenus">Amoenula</tp:taxon-name-part></tp:taxon-name>.</article-title><source>Mycotaxon</source><volume>94</volume>: <fpage>85</fpage>–<lpage>88</lpage>.</mixed-citation></ref><ref id="B18"><mixed-citation xmlns:xlink="http://www.w3.org/1999/xlink" xlink:type="simple"><person-group><name name-style="western"><surname>Das</surname><given-names>K</given-names></name><name name-style="western"><surname>Ghosh</surname><given-names>A</given-names></name><name name-style="western"><surname>Chakraborty</surname><given-names>D</given-names></name><name name-style="western"><surname>Li</surname><given-names>J</given-names></name><name name-style="western"><surname>Qiu</surname><given-names>L</given-names></name><name name-style="western"><surname>Baghela</surname><given-names>A</given-names></name><name name-style="western"><surname>Halama</surname><given-names>M</given-names></name><name name-style="western"><surname>Hembrom</surname><given-names>ME</given-names></name><name name-style="western"><surname>Mehmood</surname><given-names>T</given-names></name><name name-style="western"><surname>Parihar</surname><given-names>A</given-names></name><name name-style="western"><surname>Pencakowski</surname><given-names>B</given-names></name><name name-style="western"><surname>Bielecka</surname><given-names>M</given-names></name><name name-style="western"><surname>Recyńska</surname><given-names>K</given-names></name><name name-style="western"><surname>Sasiela</surname><given-names>D</given-names></name><name name-style="western"><surname>Singh</surname><given-names>U</given-names></name><name name-style="western"><surname>Song</surname><given-names>Y</given-names></name><name name-style="western"><surname>Świerkoz</surname><given-names>K</given-names></name><name name-style="western"><surname>Szczęśniak</surname><given-names>K</given-names></name><name name-style="western"><surname>Uniyal</surname><given-names>P</given-names></name><name name-style="western"><surname>Zhang</surname><given-names>J</given-names></name><name name-style="western"><surname>Buyck</surname><given-names>B</given-names></name></person-group> (<year>2017</year>) <article-title>Fungal biodiversity profile 31–40.</article-title><source>Cryptogamie Mycologie</source><volume>38</volume>(<issue>3</issue>): <fpage>353</fpage>–<lpage>406</lpage>. <ext-link xlink:type="simple" ext-link-type="doi" xlink:href="10.7872/crym/v38.iss3.2017.353">https://doi.org/10.7872/crym/v38.iss3.2017.353</ext-link></mixed-citation></ref><ref id="B28"><mixed-citation xmlns:xlink="http://www.w3.org/1999/xlink" xlink:type="simple"><person-group><name name-style="western"><surname>Hyde</surname><given-names>KD</given-names></name><name name-style="western"><surname>Hongsanan</surname><given-names>S</given-names></name><name name-style="western"><surname>Jeewon</surname><given-names>R</given-names></name><name name-style="western"><surname>Bhat</surname><given-names>DJ</given-names></name><name name-style="western"><surname>McKenzie</surname><given-names>EHC</given-names></name><name name-style="western"><surname>Jones</surname><given-names>EBG</given-names></name><name name-style="western"><surname>Phookamsak</surname><given-names>R</given-names></name><name name-style="western"><surname>Ariyawansa</surname><given-names>HA</given-names></name><name name-style="western"><surname>Boonmee</surname><given-names>S</given-names></name><name name-style="western"><surname>Zhao</surname><given-names>Q</given-names></name><name name-style="western"><surname>Abdel-Aziz</surname><given-names>FA</given-names></name><name name-style="western"><surname>Abdel-Wahab</surname><given-names>MA</given-names></name><name name-style="western"><surname>Banmai</surname><given-names>S</given-names></name><name name-style="western"><surname>Chomnunti</surname><given-names>P</given-names></name><name name-style="western"><surname>Cui</surname><given-names>B-K</given-names></name><name name-style="western"><surname>Daranagama</surname><given-names>DA</given-names></name><name name-style="western"><surname>Das</surname><given-names>K</given-names></name><name name-style="western"><surname>Dayarathne</surname><given-names>MC</given-names></name><name name-style="western"><surname>de Silva</surname><given-names>NI</given-names></name><name name-style="western"><surname>Dissanayake</surname><given-names>AJ</given-names></name><name name-style="western"><surname>Doilom</surname><given-names>M</given-names></name><name name-style="western"><surname>Ekanayaka</surname><given-names>AH</given-names></name><name name-style="western"><surname>Gibertoni</surname><given-names>TB</given-names></name><name name-style="western"><surname>Góes-Neto</surname><given-names>A</given-names></name><name name-style="western"><surname>Huang</surname><given-names>S-K</given-names></name><name name-style="western"><surname>Jayasiri</surname><given-names>SC</given-names></name><name name-style="western"><surname>Jayawardena</surname><given-names>RS</given-names></name><name name-style="western"><surname>Konta</surname><given-names>S</given-names></name><name name-style="western"><surname>Lee</surname><given-names>HB</given-names></name><name name-style="western"><surname>Li</surname><given-names>W-J</given-names></name><name name-style="western"><surname>Lin</surname><given-names>C-G</given-names></name><name name-style="western"><surname>Liu</surname><given-names>J-K</given-names></name><name name-style="western"><surname>Lu</surname><given-names>Y-Z</given-names></name><name name-style="western"><surname>Luo</surname><given-names>Z-L</given-names></name><name name-style="western"><surname>Manawasinghe</surname><given-names>IS</given-names></name><name name-style="western"><surname>Manimohan</surname><given-names>P</given-names></name><name name-style="western"><surname>Mapook</surname><given-names>A</given-names></name><name name-style="western"><surname>Niskanen</surname><given-names>T</given-names></name><name name-style="western"><surname>Norphanphoun</surname><given-names>C</given-names></name><name name-style="western"><surname>Papizadeh</surname><given-names>M</given-names></name><name name-style="western"><surname>Perera</surname><given-names>RH</given-names></name><name name-style="western"><surname>Phukhamsakda</surname><given-names>C</given-names></name><name name-style="western"><surname>Richter</surname><given-names>C</given-names></name><name name-style="western"><surname>de Santiago</surname><given-names>ALCMA</given-names></name><name name-style="western"><surname>Drechsler-Santos</surname><given-names>ER</given-names></name><name name-style="western"><surname>Senanayake</surname><given-names>IC</given-names></name><name name-style="western"><surname>Tanaka</surname><given-names>K</given-names></name><name name-style="western"><surname>Tennakoon</surname><given-names>TMDS</given-names></name><name name-style="western"><surname>Thambugala</surname><given-names>KM</given-names></name><name name-style="western"><surname>Tian</surname><given-names>Q</given-names></name><name name-style="western"><surname>Tibpromma</surname><given-names>S</given-names></name><name name-style="western"><surname>Thongbai</surname><given-names>B</given-names></name><name name-style="western"><surname>Vizzini</surname><given-names>A</given-names></name><name name-style="western"><surname>Wanasinghe</surname><given-names>DN</given-names></name><name name-style="western"><surname>Wijayawardene</surname><given-names>NN</given-names></name><name name-style="western"><surname>Wu</surname><given-names>H-X</given-names></name><name name-style="western"><surname>Yang</surname><given-names>J</given-names></name><name name-style="western"><surname>Zeng</surname><given-names>X-Y</given-names></name><name name-style="western"><surname>Zhang</surname><given-names>H</given-names></name><name name-style="western"><surname>Zhang</surname><given-names>J-F</given-names></name><name name-style="western"><surname>Bulgakov</surname><given-names>TS</given-names></name><name name-style="western"><surname>Camporesi</surname><given-names>E</given-names></name><name name-style="western"><surname>Bahkali</surname><given-names>AH</given-names></name><name name-style="western"><surname>Amoozegar</surname><given-names>MA</given-names></name><name name-style="western"><surname>Araujo-Neta</surname><given-names>LS</given-names></name><name name-style="western"><surname>Ammirati</surname><given-names>JF</given-names></name><name name-style="western"><surname>Baghela</surname><given-names>A</given-names></name><name name-style="western"><surname>Bhatt</surname><given-names>RP</given-names></name><name name-style="western"><surname>Bojantchev</surname><given-names>D</given-names></name><name name-style="western"><surname>Buyck</surname><given-names>B</given-names></name><name name-style="western"><surname>da Silva</surname><given-names>GA</given-names></name><name name-style="western"><surname>de Lima</surname><given-names>CLF</given-names></name><name name-style="western"><surname>de Oliveira</surname><given-names>RJV</given-names></name><name name-style="western"><surname>de Souza</surname><given-names>CAF</given-names></name><name name-style="western"><surname>Dai</surname><given-names>Y-C</given-names></name><name name-style="western"><surname>Dima</surname><given-names>B</given-names></name><name name-style="western"><surname>Duong</surname><given-names>TT</given-names></name><name name-style="western"><surname>Ercole</surname><given-names>E</given-names></name><name name-style="western"><surname>Mafalda-Freire</surname><given-names>F</given-names></name><name name-style="western"><surname>Ghosh</surname><given-names>A</given-names></name><name name-style="western"><surname>Hashimoto</surname><given-names>A</given-names></name><name name-style="western"><surname>Kamolhan</surname><given-names>S</given-names></name><name name-style="western"><surname>Kang</surname><given-names>J-C</given-names></name><name name-style="western"><surname>Karunarathna</surname><given-names>SC</given-names></name><name name-style="western"><surname>Kirk</surname><given-names>PM</given-names></name><name name-style="western"><surname>Kytövuori</surname><given-names>I</given-names></name><name name-style="western"><surname>Lantieri</surname><given-names>A</given-names></name><name name-style="western"><surname>Liimatainen</surname><given-names>K</given-names></name><name name-style="western"><surname>Liu</surname><given-names>Z-Y</given-names></name><name name-style="western"><surname>Liu</surname><given-names>X-Z</given-names></name><name name-style="western"><surname>Lücking</surname><given-names>R</given-names></name><name name-style="western"><surname>Medardi</surname><given-names>G</given-names></name><name name-style="western"><surname>Mortimer</surname><given-names>PE</given-names></name><name name-style="western"><surname>Nguyen</surname><given-names>TTT</given-names></name><name name-style="western"><surname>Promputtha</surname><given-names>I</given-names></name><name name-style="western"><surname>Raj</surname><given-names>KNA</given-names></name><name name-style="western"><surname>Reck</surname><given-names>MA</given-names></name><name name-style="western"><surname>Lumyong</surname><given-names>S</given-names></name><name name-style="western"><surname>Shahzadeh-Fazeli</surname><given-names>SA</given-names></name><name name-style="western"><surname>Stadler</surname><given-names>M</given-names></name><name name-style="western"><surname>Soudi</surname><given-names>MR</given-names></name><name name-style="western"><surname>Su</surname><given-names>H-Y</given-names></name><name name-style="western"><surname>Takahashi</surname><given-names>T</given-names></name><name name-style="western"><surname>Tangthirasunun</surname><given-names>N</given-names></name><name name-style="western"><surname>Uniyal</surname><given-names>P</given-names></name><name name-style="western"><surname>Wang</surname><given-names>Y</given-names></name><name name-style="western"><surname>Wen</surname><given-names>T-C</given-names></name><name name-style="western"><surname>Xu</surname><given-names>J-C</given-names></name><name name-style="western"><surname>Zhang</surname><given-names>Z-K</given-names></name><name name-style="western"><surname>Zhao</surname><given-names>Y-C</given-names></name><name name-style="western"><surname>Zhou</surname><given-names>J-L</given-names></name><name name-style="western"><surname>Zhu</surname><given-names>L</given-names></name></person-group> (<year>2016</year>) <article-title>Fungal diversity notes 367–490: taxonomic and phylogenetic contribution to fungal taxa.</article-title><source>Fungal Diversity</source><volume>80</volume>(<issue>1</issue>): <fpage>1</fpage>–<lpage>270</lpage>. <ext-link xlink:type="simple" ext-link-type="doi" xlink:href="10.1007/s13225-016-0373-x">https://doi.org/10.1007/s13225-016-0373-x</ext-link></mixed-citation></ref><ref id="B32"><mixed-citation xmlns:xlink="http://www.w3.org/1999/xlink" xlink:type="simple"><person-group><name name-style="western"><surname>Kränzlin</surname><given-names>F</given-names></name></person-group> (<year>2005</year>) <source><tp:taxon-name><tp:taxon-name-part taxon-name-part-type="kingdom">Fungi</tp:taxon-name-part></tp:taxon-name> of Switzerland, vol 6, <tp:taxon-name><tp:taxon-name-part taxon-name-part-type="family">Russulaceae</tp:taxon-name-part></tp:taxon-name>: <italic><tp:taxon-name><tp:taxon-name-part taxon-name-part-type="genus">Lactarius</tp:taxon-name-part></tp:taxon-name></italic>, <italic><tp:taxon-name><tp:taxon-name-part taxon-name-part-type="genus">Russula</tp:taxon-name-part></tp:taxon-name></italic>.</source><publisher-name>Verlag Mykologia</publisher-name>, <publisher-loc>Luzern</publisher-loc>, <size units="page">320 pp</size>.</mixed-citation></ref></ref-list></tp:taxon-treatment>
